# Supplementary material for: Revealing the stygobiotic and crenobiotic molluscan biodiversity hotspot in Caucasus: Part I. The phylogeny of stygobiotic Sadlerianinae Szarowska, 2006 (Mollusca, Gastropoda, Hydrobiidae) from Georgia with descriptions of five new genera and twenty-one new species
Source: Zookeys. 2020 Aug 5;955:1–77. doi: 10.3897/zookeys.955.51983 (PMC7423785; doi:10.3897/zookeys.955.51983)
Supplement: XML Treatment for Kartvelobia sinuata [file zookeys.955.51983-treatment2.xml]

<!DOCTYPE tp:taxon-treatment
  PUBLIC "-//TaxonX//DTD Taxonomic Treatment Publishing DTD v0 20100105//EN" "tax-treatment-NSO.dtd">
<tp:taxon-treatment xmlns:tp="http://www.plazi.org/taxpub"><tp:treatment-meta><kwd-group><label>Taxon classification</label><kwd><named-content xmlns:xlink="http://www.w3.org/1999/xlink" content-type="kingdom">Animalia</named-content></kwd><kwd><named-content xmlns:xlink="http://www.w3.org/1999/xlink" content-type="order">Littorinimorpha</named-content></kwd><kwd><named-content xmlns:xlink="http://www.w3.org/1999/xlink" content-type="family">Hydrobiidae</named-content></kwd></kwd-group><mixed-citation publication-type="journal"><person-group><name><surname>Grego</surname><given-names>Jozef</given-names></name><name><surname>Mumladze</surname><given-names>Levan</given-names></name><name><surname>Falniowski</surname><given-names>Andrzej</given-names></name><name><surname>Osikowski</surname><given-names>Artur</given-names></name><name><surname>Rysiewska</surname><given-names>Aleksandra</given-names></name><name><surname>Palatov</surname><given-names>Dimitry M.</given-names></name><name><surname>Hofman</surname><given-names>Sebastian</given-names></name></person-group><article-title>Revealing the stygobiotic and crenobiotic molluscan biodiversity hotspot in Caucasus: Part I. The phylogeny of stygobiotic <tp:taxon-name><tp:taxon-name-part taxon-name-part-type="subfamily">Sadlerianinae</tp:taxon-name-part></tp:taxon-name> Szarowska, 2006 (<tp:taxon-name><tp:taxon-name-part taxon-name-part-type="phylum">Mollusca</tp:taxon-name-part></tp:taxon-name>, <tp:taxon-name><tp:taxon-name-part taxon-name-part-type="class">Gastropoda</tp:taxon-name-part></tp:taxon-name>, <tp:taxon-name><tp:taxon-name-part taxon-name-part-type="family">Hydrobiidae</tp:taxon-name-part></tp:taxon-name>) from Georgia with descriptions of five new genera and twenty-one new species</article-title><source>Zookeys</source><day>05</day><month>8</month><year>2020</year><volume>955</volume><fpage>1</fpage><lpage>77</lpage><pub-id pub-id-type="doi">10.3897/zookeys.955.51983</pub-id></mixed-citation></tp:treatment-meta><tp:nomenclature><tp:taxon-name><object-id xmlns:xlink="http://www.w3.org/1999/xlink" content-type="arpha" xlink:type="simple">E0FF0A34-80B7-5B4E-A2C5-63FDA068149B</object-id>
              <tp:taxon-name-part taxon-name-part-type="genus" reg="Kartvelobia">Kartvelobia</tp:taxon-name-part>
              <tp:taxon-name-part taxon-name-part-type="species" reg="sinuata">sinuata</tp:taxon-name-part>
              <object-id xmlns:xlink="http://www.w3.org/1999/xlink" content-type="zoobank" xlink:type="simple">http://zoobank.org/86E484BD-58E7-45E4-84FC-DB969532B845</object-id>
            </tp:taxon-name><tp:taxon-authority>Grego &amp; Mumladze</tp:taxon-authority><tp:taxon-status xmlns:xlink="http://www.w3.org/1999/xlink" xlink:type="simple">sp. nov.</tp:taxon-status><xref ref-type="fig" rid="F9">Plates 1</xref><xref ref-type="fig" rid="F10">(1–3); 2(1–15); 3(1–4); 4(5–7); 5(3); Fig. 9A–E</xref></tp:nomenclature><tp:treatment-sec sec-type="type locality" id="SECID0ERFAI"><title>Type locality.</title><p>Georgia • Imereti, Satsiskvilo, Turchusmtha (თურჩუსმთა, სოფელი საწისქვილო); <named-content xmlns:xlink="http://www.w3.org/1999/xlink" content-type="dwc:verbatimCoordinates" xlink:type="simple"><named-content content-type="geo-json" specific-use="{&#34;type&#34;:&#34;Point&#34;,&#34;coordinates&#34;:[42.546944,42.496944]}" id="NCID0E1FAI" xlink:type="simple">42°29'49"N, 42°32'49"E</named-content></named-content>; 980 m a.s.l.; Small spring at left side of path to the plateau.</p></tp:treatment-sec><tp:treatment-sec sec-type="material" id="SECID0E6FAI"><title>Material.</title><p><bold><italic>Holotype</italic></bold>: Georgia • 1 adult, dry; type locality; 02 May 2018; J. Grego, L. Mumladze and M. Olšavský leg.; <abbrev xmlns:xlink="http://www.w3.org/1999/xlink" content-type="institution" xlink:title="Ilia State University, Tbilisi, Georgia" id="ABBRID0EKGAI" xlink:type="simple">ISU</abbrev> FM-T020-H. <bold><italic>Paratypes</italic></bold>: Georgia • same as for holotype; <abbrev xmlns:xlink="http://www.w3.org/1999/xlink" content-type="institution" xlink:title="Ilia State University, Tbilisi, Georgia" id="ABBRID0ESGAI" xlink:type="simple">ISU</abbrev> FM-T020-P1/500 dry specimens, <named-content xmlns:xlink="http://www.w3.org/1999/xlink" content-type="dwc:institutional_code" xlink:type="simple">SBMNH</named-content> 633041/7 dry, <named-content xmlns:xlink="http://www.w3.org/1999/xlink" content-type="dwc:institutional_code" xlink:type="simple">NHMW</named-content> 113374/10 dry, <named-content xmlns:xlink="http://www.w3.org/1999/xlink" content-type="dwc:institutional_code" xlink:type="simple">HNHM</named-content> 104683/10 dry, <named-content xmlns:xlink="http://www.w3.org/1999/xlink" content-type="dwc:institutional_code" xlink:type="simple">NHMUK</named-content> 20191339/10 dry, NHMB 563971/10 dry, <named-content xmlns:xlink="http://www.w3.org/1999/xlink" content-type="dwc:institutional_code" xlink:type="simple">SMF</named-content> 358930/10 dry, <named-content xmlns:xlink="http://www.w3.org/1999/xlink" content-type="dwc:institutional_code" xlink:type="simple">ZMH</named-content> 140635/10 dry, <named-content xmlns:xlink="http://www.w3.org/1999/xlink" content-type="dwc:institutional_code" xlink:type="simple">MNHN</named-content>-IM-2016-7894, <named-content xmlns:xlink="http://www.w3.org/1999/xlink" content-type="dwc:institutional_code" xlink:type="simple">ZIN</named-content> 1/511-2020/10 dry, coll. JG F0989/500 dry, coll. Glöer/2 dry; <bold><italic>Other material</italic></bold>: Georgia • Imereti, Nakhriduri, Turchu Gamosadivari Cave; <named-content xmlns:xlink="http://www.w3.org/1999/xlink" content-type="dwc:verbatimCoordinates" xlink:type="simple"><named-content content-type="geo-json" specific-use="{&#34;type&#34;:&#34;Point&#34;,&#34;coordinates&#34;:[42.522222,42.486944]}" id="NCID0E4IAI" xlink:type="simple">42°29'13"N, 42°31'20"E</named-content></named-content>; 951 m a.s.l.; 03 May 2018; J. Grego, L. Mumladze and M. Olšavský leg., JG/3 dry. • Imereti, Nakhriduri 3 spring at Turchu Gamosadivari Basin left side; <named-content xmlns:xlink="http://www.w3.org/1999/xlink" content-type="dwc:verbatimCoordinates" xlink:type="simple"><named-content content-type="geo-json" specific-use="{&#34;type&#34;:&#34;Point&#34;,&#34;coordinates&#34;:[42.512500,42.478056]}" id="NCID0EFJAI" xlink:type="simple">42°28'41"N, 42°30'45"E</named-content></named-content>; 860 m a.s.l.; 03 May 2018; J. Grego, L. Mumladze and M. Olšavský leg. JG/5 dry. • Imereti, Nakhriduri 2, Turchu Gamosadivari Basin left side spring above small ford; <named-content xmlns:xlink="http://www.w3.org/1999/xlink" content-type="dwc:verbatimCoordinates" xlink:type="simple"><named-content content-type="geo-json" specific-use="{&#34;type&#34;:&#34;Point&#34;,&#34;coordinates&#34;:[42.511944,42.477500]}" id="NCID0ENJAI" xlink:type="simple">42°28'39"N, 42°30 43"E</named-content></named-content>; 860 m a.s.l.; 03 May 2018; J. Grego, L. Mumladze and M. Olšavský leg., JG/6 dry. • Imereti, Kinchkhaperdi (კინჩხაფერდი), spring right along the road to Askhi Plateau; <named-content xmlns:xlink="http://www.w3.org/1999/xlink" content-type="dwc:verbatimCoordinates" xlink:type="simple"><named-content content-type="geo-json" specific-use="{&#34;type&#34;:&#34;Point&#34;,&#34;coordinates&#34;:[42.559444,42.501944]}" id="NCID0EVJAI" xlink:type="simple">42°30'7"N, 42°33'34"E</named-content></named-content>; 880 m a.s.l.; 02 May 2018; J. Grego, L. Mumladze and M. Olšavský leg. JG/3 dry. • Imereti, Upskhero Spring Lake (უფსკერო ტბა) at Turchu Gamosadivari Basin; <named-content xmlns:xlink="http://www.w3.org/1999/xlink" content-type="dwc:verbatimCoordinates" xlink:type="simple"><named-content content-type="geo-json" specific-use="{&#34;type&#34;:&#34;Point&#34;,&#34;coordinates&#34;:[42.500833,42.463056]}" id="NCID0E4JAI" xlink:type="simple">42°27'47"N, 42°30'3"E</named-content></named-content>; 890 m a.s.l.; 03 May 2018; J. Grego, L. Mumladze and M. Olšavský leg. JG/6 dry. • Imereti, Turchusmtha, spring of Okatse above Kinchkha waterfall; <named-content xmlns:xlink="http://www.w3.org/1999/xlink" content-type="dwc:verbatimCoordinates" xlink:type="simple"><named-content content-type="geo-json" specific-use="{&#34;type&#34;:&#34;Point&#34;,&#34;coordinates&#34;:[42.546944,42.496944]}" id="NCID0EFKAI" xlink:type="simple">42°29'49"N, 42°32'49"E</named-content></named-content>; 1050 m a.s.l.; 02 May 2018; J. Grego, L. Mumladze and M. Olšavský leg. JG/5 dry.</p><fig id="F9" position="float" orientation="portrait"><object-id xmlns:xlink="http://www.w3.org/1999/xlink" content-type="doi" xlink:type="simple">10.3897/zookeys.955.51983.plate1</object-id><object-id xmlns:xlink="http://www.w3.org/1999/xlink" content-type="arpha" xlink:type="simple">33D09ECF-CB8B-50D1-8B68-1FD9BC4A91D1</object-id><label>Plate 1.</label><caption><p><bold>1–3</bold><italic><tp:taxon-name><tp:taxon-name-part taxon-name-part-type="genus" reg="Kartvelobia">Kartvelobia</tp:taxon-name-part> <tp:taxon-name-part taxon-name-part-type="species" reg="sinuata">sinuata</tp:taxon-name-part></tp:taxon-name></italic> sp. nov. Imereti, Satsiskvilo, Turchusmtha, specimens used for molecular and anatomical study. Measurement of aperture declination angle (<abbrev xmlns:xlink="http://www.w3.org/1999/xlink" xlink:title="Aperture declination angle" id="ABBRID0E6KAI" xlink:type="simple">CA</abbrev>): aperture-elongation axis vs. the columella is depicted in green. The numbers correspond to individuals, and the letters represent the different views of the same individual. Photograph A. Falniowski.</p></caption><graphic xmlns:xlink="http://www.w3.org/1999/xlink" xlink:href="zookeys-955-001-g009.jpg" position="float" orientation="portrait" xlink:type="simple" id="oo_439161.jpg"><uri content-type="original_file" xlink:type="simple">https://binary.pensoft.net/fig/439161</uri></graphic></fig><fig id="F11" position="float" orientation="portrait"><object-id xmlns:xlink="http://www.w3.org/1999/xlink" content-type="doi" xlink:type="simple">10.3897/zookeys.955.51983.plate2</object-id><object-id xmlns:xlink="http://www.w3.org/1999/xlink" content-type="arpha" xlink:type="simple">9CA6E931-E2CD-5289-B46F-4D4A97D37FA0</object-id><label>Plate 2.</label><caption><p><bold>1–5</bold><italic><tp:taxon-name><tp:taxon-name-part taxon-name-part-type="genus" reg="Kartvelobia">Kartvelobia</tp:taxon-name-part> <tp:taxon-name-part taxon-name-part-type="species" reg="sinuata">sinuata</tp:taxon-name-part></tp:taxon-name></italic> sp. nov., Imereti, Satsiskvilo, Turchusmtha <bold>1</bold> holotype <bold>2–5</bold> paratypes <bold>6</bold><italic><tp:taxon-name><tp:taxon-name-part taxon-name-part-type="genus" reg="Kartvelobia">K.</tp:taxon-name-part> <tp:taxon-name-part taxon-name-part-type="species" reg="sinuata">sinuata</tp:taxon-name-part></tp:taxon-name></italic> sp. nov., Imereti, Turchusmtha, spring of Okatse above Kinchkha waterfall <bold>7, 8</bold><tp:taxon-name><tp:taxon-name-part taxon-name-part-type="genus" reg="Kartvelobia">K.</tp:taxon-name-part> <tp:taxon-name-part taxon-name-part-type="uncertainty-rank">cf.</tp:taxon-name-part> <tp:taxon-name-part taxon-name-part-type="species" reg="sinuata">sinuata</tp:taxon-name-part></tp:taxon-name>, Samegrelo, Pirveli Balda, Motena Cave <bold>9–11</bold><tp:taxon-name><tp:taxon-name-part taxon-name-part-type="genus" reg="Kartvelobia">K.</tp:taxon-name-part> <tp:taxon-name-part taxon-name-part-type="uncertainty-rank">cf.</tp:taxon-name-part> <tp:taxon-name-part taxon-name-part-type="species" reg="sinuata">sinuata</tp:taxon-name-part></tp:taxon-name>, Samegrelo, Pirveli Balda, spring in village <bold>12</bold><italic><tp:taxon-name><tp:taxon-name-part taxon-name-part-type="genus" reg="Kartvelobia">K.</tp:taxon-name-part> <tp:taxon-name-part taxon-name-part-type="species" reg="sinuata">sinuata</tp:taxon-name-part></tp:taxon-name></italic> sp. nov., Imereti, Nakhriduri, spring cave Turchu Gamosadivari <bold>13</bold><italic><tp:taxon-name><tp:taxon-name-part taxon-name-part-type="genus" reg="Kartvelobia">K.</tp:taxon-name-part> <tp:taxon-name-part taxon-name-part-type="species" reg="sinuata">sinuata</tp:taxon-name-part></tp:taxon-name></italic> sp. nov., Imereti, Nakhriduri spring at Turchu Gamosadivari Basin <bold>14, 15</bold><italic><tp:taxon-name><tp:taxon-name-part taxon-name-part-type="genus" reg="Kartvelobia">K.</tp:taxon-name-part> <tp:taxon-name-part taxon-name-part-type="species" reg="sinuata">sinuata</tp:taxon-name-part></tp:taxon-name></italic> sp. nov., Imereti, Nakhriduri side spring at Turchu Gamosadivari Basin. The numbers correspond to individuals, and the letters represent the different views of the same individual. Photograph J. Grego.</p></caption><graphic xmlns:xlink="http://www.w3.org/1999/xlink" xlink:href="zookeys-955-001-g010.jpg" position="float" orientation="portrait" xlink:type="simple" id="oo_439162.jpg"><uri content-type="original_file" xlink:type="simple">https://binary.pensoft.net/fig/439162</uri></graphic></fig><fig id="F12" position="float" orientation="portrait"><object-id xmlns:xlink="http://www.w3.org/1999/xlink" content-type="doi" xlink:type="simple">10.3897/zookeys.955.51983.plate3</object-id><object-id xmlns:xlink="http://www.w3.org/1999/xlink" content-type="arpha" xlink:type="simple">3AE3D404-6DDC-57EB-A9BE-A5B0F5F3496B</object-id><label>Plate 3.</label><caption><p><italic><tp:taxon-name><tp:taxon-name-part taxon-name-part-type="genus" reg="Kartvelobia">Kartvelobia</tp:taxon-name-part> <tp:taxon-name-part taxon-name-part-type="species" reg="sinuata">sinuata</tp:taxon-name-part></tp:taxon-name></italic> sp. nov. <bold>1</bold> Imereti, Turchu Gamosadivari Basin, Nakiduri spring, paratype <named-content xmlns:xlink="http://www.w3.org/1999/xlink" content-type="dwc:institutional_code" xlink:type="simple">SBMNH</named-content> 633100 <bold>2</bold><italic><tp:taxon-name><tp:taxon-name-part taxon-name-part-type="genus" reg="Kartvelobia">K.</tp:taxon-name-part> <tp:taxon-name-part taxon-name-part-type="species" reg="sinuata">sinuata</tp:taxon-name-part></tp:taxon-name></italic> sp. nov., Imereti, Turchu Gamosadivari Basin, Nakhriduri 5, paratype <named-content xmlns:xlink="http://www.w3.org/1999/xlink" content-type="dwc:institutional_code" xlink:type="simple">SBMNH</named-content> 633103 <bold>3</bold><italic><tp:taxon-name><tp:taxon-name-part taxon-name-part-type="genus" reg="Kartvelobia">K.</tp:taxon-name-part> <tp:taxon-name-part taxon-name-part-type="species" reg="sinuata">sinuata</tp:taxon-name-part></tp:taxon-name></italic> sp. nov., Samegrelo, Pirveli Balda, Motena Cave, paratype <named-content xmlns:xlink="http://www.w3.org/1999/xlink" content-type="dwc:institutional_code" xlink:type="simple">SBMNH</named-content> 633043 <bold>4</bold><italic><tp:taxon-name><tp:taxon-name-part taxon-name-part-type="genus" reg="Kartvelobia">K.</tp:taxon-name-part> <tp:taxon-name-part taxon-name-part-type="species" reg="sinuata">sinuata</tp:taxon-name-part></tp:taxon-name></italic> sp. nov., Samegrelo, Pirveli Balda, spring in village, paratype <named-content xmlns:xlink="http://www.w3.org/1999/xlink" content-type="dwc:institutional_code" xlink:type="simple">SBMNH</named-content> 633070. SEM <named-content xmlns:xlink="http://www.w3.org/1999/xlink" content-type="dwc:institutional_code" xlink:type="simple">SBMNH</named-content> Vanessa Delnavaz. Scale bars: 1 mm.</p></caption><graphic xmlns:xlink="http://www.w3.org/1999/xlink" xlink:href="zookeys-955-001-g011.jpg" position="float" orientation="portrait" xlink:type="simple" id="oo_439163.jpg"><uri content-type="original_file" xlink:type="simple">https://binary.pensoft.net/fig/439163</uri></graphic></fig></tp:treatment-sec><tp:treatment-sec><!--Section generated to contain objects referenced in tp:taxon-treatment.--><fig id="F10" position="float" orientation="portrait"><object-id xmlns:xlink="http://www.w3.org/1999/xlink" content-type="doi" xlink:type="simple">10.3897/zookeys.955.51983.figure9</object-id><object-id xmlns:xlink="http://www.w3.org/1999/xlink" content-type="arpha" xlink:type="simple">354E8D26-F489-5E66-9140-6D34ACFA9E55</object-id><label>Figure 9.</label><caption><p><italic><tp:taxon-name><tp:taxon-name-part taxon-name-part-type="genus" reg="Kartvelobia">Kartvelobia</tp:taxon-name-part> <tp:taxon-name-part taxon-name-part-type="species" reg="sinuata">sinuata</tp:taxon-name-part></tp:taxon-name></italic> sp. nov., Imereti, Satsiskvilo, Turchusmtha, morphology of the reproductive organs <bold>A–D</bold> morphology of the penis <bold>E</bold> female renal and pallial section of reproductive organs. <abbrev xmlns:xlink="http://www.w3.org/1999/xlink" xlink:title="bursa copulatrix" id="ABBRID0ERYAI" xlink:type="simple">Bc</abbrev> – bursa copulatrix; <abbrev xmlns:xlink="http://www.w3.org/1999/xlink" xlink:title="duct of bursa copulatrix" id="ABBRID0EVYAI" xlink:type="simple">cbc</abbrev> – duct of bursa copulatrix; <abbrev xmlns:xlink="http://www.w3.org/1999/xlink" xlink:title="albuminoid gland" id="ABBRID0EZYAI" xlink:type="simple">ga</abbrev> – albuminoid gland; <abbrev xmlns:xlink="http://www.w3.org/1999/xlink" xlink:title="nidamental gland" id="ABBRID0E4YAI" xlink:type="simple">gn</abbrev> – nidamental gland; <abbrev xmlns:xlink="http://www.w3.org/1999/xlink" xlink:title="gonoporus" id="ABBRID0EBZAI" xlink:type="simple">gp</abbrev> – gonoporus; <abbrev xmlns:xlink="http://www.w3.org/1999/xlink" xlink:title="oviduct" id="ABBRID0EFZAI" xlink:type="simple">ov</abbrev> – oviduct; <abbrev xmlns:xlink="http://www.w3.org/1999/xlink" xlink:title="loop of oviduct" id="ABBRID0EJZAI" xlink:type="simple">ovl</abbrev> – loop of oviduct; <abbrev xmlns:xlink="http://www.w3.org/1999/xlink" xlink:title="receptaculum seminis" id="ABBRID0ENZAI" xlink:type="simple">rs</abbrev> – receptaculum seminis; <abbrev xmlns:xlink="http://www.w3.org/1999/xlink" xlink:title="ventral channel" id="ABBRID0ERZAI" xlink:type="simple">vc</abbrev> – ventral channel. Photograph and drawing A. Falniowski.</p></caption><graphic xmlns:xlink="http://www.w3.org/1999/xlink" xlink:href="zookeys-955-001-g012.jpg" position="float" orientation="portrait" xlink:type="simple" id="oo_439164.jpg"><uri content-type="original_file" xlink:type="simple">https://binary.pensoft.net/fig/439164</uri></graphic></fig></tp:treatment-sec></tp:taxon-treatment>
