# Supplementary material for: Revealing the stygobiotic and crenobiotic molluscan biodiversity hotspot in Caucasus: Part I. The phylogeny of stygobiotic Sadlerianinae Szarowska, 2006 (Mollusca, Gastropoda, Hydrobiidae) from Georgia with descriptions of five new genera and twenty-one new species
Source: Zookeys. 2020 Aug 5;955:1–77. doi: 10.3897/zookeys.955.51983 (PMC7423785; doi:10.3897/zookeys.955.51983)
Supplement: XML Treatment for K. cf. sinuata [file zookeys.955.51983-treatment3.xml]

<!DOCTYPE tp:taxon-treatment
  PUBLIC "-//TaxonX//DTD Taxonomic Treatment Publishing DTD v0 20100105//EN" "tax-treatment-NSO.dtd">
<tp:taxon-treatment xmlns:tp="http://www.plazi.org/taxpub"><tp:treatment-meta><kwd-group><label>Taxon classification</label><kwd><named-content xmlns:xlink="http://www.w3.org/1999/xlink" content-type="kingdom">Animalia</named-content></kwd><kwd><named-content xmlns:xlink="http://www.w3.org/1999/xlink" content-type="order">Littorinimorpha</named-content></kwd><kwd><named-content xmlns:xlink="http://www.w3.org/1999/xlink" content-type="family">Hydrobiidae</named-content></kwd></kwd-group><mixed-citation publication-type="journal"><person-group><name><surname>Grego</surname><given-names>Jozef</given-names></name><name><surname>Mumladze</surname><given-names>Levan</given-names></name><name><surname>Falniowski</surname><given-names>Andrzej</given-names></name><name><surname>Osikowski</surname><given-names>Artur</given-names></name><name><surname>Rysiewska</surname><given-names>Aleksandra</given-names></name><name><surname>Palatov</surname><given-names>Dimitry M.</given-names></name><name><surname>Hofman</surname><given-names>Sebastian</given-names></name></person-group><article-title>Revealing the stygobiotic and crenobiotic molluscan biodiversity hotspot in Caucasus: Part I. The phylogeny of stygobiotic <tp:taxon-name><tp:taxon-name-part taxon-name-part-type="subfamily">Sadlerianinae</tp:taxon-name-part></tp:taxon-name> Szarowska, 2006 (<tp:taxon-name><tp:taxon-name-part taxon-name-part-type="phylum">Mollusca</tp:taxon-name-part></tp:taxon-name>, <tp:taxon-name><tp:taxon-name-part taxon-name-part-type="class">Gastropoda</tp:taxon-name-part></tp:taxon-name>, <tp:taxon-name><tp:taxon-name-part taxon-name-part-type="family">Hydrobiidae</tp:taxon-name-part></tp:taxon-name>) from Georgia with descriptions of five new genera and twenty-one new species</article-title><source>Zookeys</source><day>05</day><month>8</month><year>2020</year><volume>955</volume><fpage>1</fpage><lpage>77</lpage><pub-id pub-id-type="doi">10.3897/zookeys.955.51983</pub-id></mixed-citation></tp:treatment-meta><tp:nomenclature><tp:taxon-name><object-id xmlns:xlink="http://www.w3.org/1999/xlink" content-type="arpha" xlink:type="simple">2A1F5996-98F7-5C50-BEBF-74AE850C81A3</object-id>
              <tp:taxon-name-part taxon-name-part-type="genus" reg="Kartvelobia">K.</tp:taxon-name-part>
              <tp:taxon-name-part taxon-name-part-type="uncertainty-rank">cf.</tp:taxon-name-part>
              <tp:taxon-name-part taxon-name-part-type="species" reg="sinuata">sinuata</tp:taxon-name-part>
            </tp:taxon-name></tp:nomenclature><tp:treatment-sec sec-type="material" id="SECID0EGTAI"><title>Other material.</title><p>Georgia • Imereti, Samegrelo, Pirveli Balda, Motena Cave (მოტენას მღვიმე), sandy sediment at terminal sump lake; <named-content xmlns:xlink="http://www.w3.org/1999/xlink" content-type="dwc:verbatimCoordinates" xlink:type="simple"><named-content content-type="geo-json" specific-use="{&#34;type&#34;:&#34;Point&#34;,&#34;coordinates&#34;:[42.391389,42.476667]}" id="NCID0EPTAI" xlink:type="simple">42°28'36"N, 42°23'29"E</named-content></named-content>; 485 m a.s.l.; 09 May 2018; J. Grego, L. Mumladze and M. Olšavský leg. • Samegrelo, Pirveli Balda (პირველი ბალდა), spring at village; <named-content xmlns:xlink="http://www.w3.org/1999/xlink" content-type="dwc:verbatimCoordinates" xlink:type="simple"><named-content content-type="geo-json" specific-use="{&#34;type&#34;:&#34;Point&#34;,&#34;coordinates&#34;:[42.398056,42.483889]}" id="NCID0EXTAI" xlink:type="simple">42°29'2"N, 42°23'53"E</named-content></named-content>; 295 m a.s.l.; 09 May 2018; J. Grego, L. Mumladze and M. Olšavský leg. • same as preceding; 13 October 2019; J. Grego leg.</p></tp:treatment-sec><tp:treatment-sec sec-type="diagnosis" id="SECID0E3TAI"><title>Diagnosis.</title><p>The new species differs from all known stygobiotic gastropods by the characteristically and deeply sinuated labral margin with two to three large tooth-like folds. The two most closely related species, <italic><tp:taxon-name><tp:taxon-name-part taxon-name-part-type="genus" reg="Kartvelobia">Kartvelobia</tp:taxon-name-part> <tp:taxon-name-part taxon-name-part-type="species" reg="kinchkha">kinchkha</tp:taxon-name-part></tp:taxon-name></italic> sp. nov. and <italic><tp:taxon-name><tp:taxon-name-part taxon-name-part-type="genus" reg="Kartvelobia">Kartvelobia</tp:taxon-name-part> <tp:taxon-name-part taxon-name-part-type="species" reg="shishaensis">shishaensis</tp:taxon-name-part></tp:taxon-name></italic> sp. nov., have only weakly sinuated labral margin and generally smaller shell. Compared to <italic><tp:taxon-name><tp:taxon-name-part taxon-name-part-type="genus" reg="Kartvelobia">K.</tp:taxon-name-part> <tp:taxon-name-part taxon-name-part-type="species" reg="kinchkha">kinchkha</tp:taxon-name-part></tp:taxon-name></italic> sp. nov. the protoconch is smoother and to <italic><tp:taxon-name><tp:taxon-name-part taxon-name-part-type="genus" reg="Kartvelobia">K.</tp:taxon-name-part> <tp:taxon-name-part taxon-name-part-type="species" reg="shishaensis">shishaensis</tp:taxon-name-part></tp:taxon-name></italic> sp. nov. it is more conspicuously pitted. Both of the latter species generally have smaller shells.</p></tp:treatment-sec><tp:treatment-sec sec-type="description" id="SECID0EOVAI"><title>Description.</title><p><bold><italic>Shell</italic></bold>: shape is ovate-conical, 1.36–2.07 mm high with four whorls separated by a deep suture, a blunt protoconch, and a closed umbilicus. Shell surface whitish, translucent, smooth to glossy, with very faint growth lines. The aperture ovate-ellipsoid with its axis declined from columella by 38° and separated from the body whorl by a gap or groove. Its labral margin characteristically sinuated with a deeply cut broad round shaped adapical sinulus, continuing with a triangular tooth-like structure curved inward, and smoothly followed by two more, similar tooth-like structures down to lower extremity of the shell. The wavy labral margin varies significantly within the species. The lateral profile of the columellar margin more-or-less straight. The protoconch surface very weakly pitted.</p><p><bold><italic>Operculum</italic></bold>: yellowish, translucent, elongate ellipsoid, paucispiral with an excentric nucleus.</p><p><bold><italic>Animal body</italic></bold>: milky whitish coloured, eyeless.</p><p><bold><italic>Holotype measurements</italic></bold>: H-1.67 mm; W-0.96 mm; <abbrev xmlns:xlink="http://www.w3.org/1999/xlink" xlink:title="Height of the body whorl" id="ABBRID0EOWAI" xlink:type="simple">BH</abbrev>-1.16 mm; <abbrev xmlns:xlink="http://www.w3.org/1999/xlink" xlink:title="Width of the body whorl" id="ABBRID0ESWAI" xlink:type="simple">BW</abbrev>-0.81 mm; <abbrev xmlns:xlink="http://www.w3.org/1999/xlink" xlink:title="Aperture heigh" id="ABBRID0EWWAI" xlink:type="simple">AH</abbrev>-0.76 mm; <abbrev xmlns:xlink="http://www.w3.org/1999/xlink" xlink:title="Aperture width" id="ABBRID0E1WAI" xlink:type="simple">AW</abbrev>-0.61 mm; <abbrev xmlns:xlink="http://www.w3.org/1999/xlink" xlink:title="Aperture declination angle" id="ABBRID0E5WAI" xlink:type="simple">CA</abbrev>: 38°.</p><p><bold><italic>Anatomy</italic></bold>: the penis (Fig. <xref ref-type="fig" rid="F10">9A–D</xref>) simple, broad and massive, proximally bent, with a small outgrowth in the middle of its left side, the vas deferens running straight. The female reproductive organs (Fig. <xref ref-type="fig" rid="F10">9E</xref>) with a short and broad oviduct loop, small distal receptaculum seminis (at the position of <abbrev xmlns:xlink="http://www.w3.org/1999/xlink" xlink:title="receptaculum seminis" id="ABBRID0ERXAI" xlink:type="simple">rs</abbrev><sub>1</sub> of Radoman: see <xref ref-type="bibr" rid="B48">Szarowska (2006)</xref>) and big spherical bursa copulatrix with a long duct.</p><fig id="F10" position="float" orientation="portrait"><object-id xmlns:xlink="http://www.w3.org/1999/xlink" content-type="doi" xlink:type="simple">10.3897/zookeys.955.51983.figure9</object-id><object-id xmlns:xlink="http://www.w3.org/1999/xlink" content-type="arpha" xlink:type="simple">354E8D26-F489-5E66-9140-6D34ACFA9E55</object-id><label>Figure 9.</label><caption><p><italic><tp:taxon-name><tp:taxon-name-part taxon-name-part-type="genus" reg="Kartvelobia">Kartvelobia</tp:taxon-name-part> <tp:taxon-name-part taxon-name-part-type="species" reg="sinuata">sinuata</tp:taxon-name-part></tp:taxon-name></italic> sp. nov., Imereti, Satsiskvilo, Turchusmtha, morphology of the reproductive organs <bold>A–D</bold> morphology of the penis <bold>E</bold> female renal and pallial section of reproductive organs. <abbrev xmlns:xlink="http://www.w3.org/1999/xlink" xlink:title="bursa copulatrix" id="ABBRID0ERYAI" xlink:type="simple">Bc</abbrev> – bursa copulatrix; <abbrev xmlns:xlink="http://www.w3.org/1999/xlink" xlink:title="duct of bursa copulatrix" id="ABBRID0EVYAI" xlink:type="simple">cbc</abbrev> – duct of bursa copulatrix; <abbrev xmlns:xlink="http://www.w3.org/1999/xlink" xlink:title="albuminoid gland" id="ABBRID0EZYAI" xlink:type="simple">ga</abbrev> – albuminoid gland; <abbrev xmlns:xlink="http://www.w3.org/1999/xlink" xlink:title="nidamental gland" id="ABBRID0E4YAI" xlink:type="simple">gn</abbrev> – nidamental gland; <abbrev xmlns:xlink="http://www.w3.org/1999/xlink" xlink:title="gonoporus" id="ABBRID0EBZAI" xlink:type="simple">gp</abbrev> – gonoporus; <abbrev xmlns:xlink="http://www.w3.org/1999/xlink" xlink:title="oviduct" id="ABBRID0EFZAI" xlink:type="simple">ov</abbrev> – oviduct; <abbrev xmlns:xlink="http://www.w3.org/1999/xlink" xlink:title="loop of oviduct" id="ABBRID0EJZAI" xlink:type="simple">ovl</abbrev> – loop of oviduct; <abbrev xmlns:xlink="http://www.w3.org/1999/xlink" xlink:title="receptaculum seminis" id="ABBRID0ENZAI" xlink:type="simple">rs</abbrev> – receptaculum seminis; <abbrev xmlns:xlink="http://www.w3.org/1999/xlink" xlink:title="ventral channel" id="ABBRID0ERZAI" xlink:type="simple">vc</abbrev> – ventral channel. Photograph and drawing A. Falniowski.</p></caption><graphic xmlns:xlink="http://www.w3.org/1999/xlink" xlink:href="zookeys-955-001-g012.jpg" position="float" orientation="portrait" xlink:type="simple" id="oo_439164.jpg"><uri content-type="original_file" xlink:type="simple">https://binary.pensoft.net/fig/439164</uri></graphic></fig></tp:treatment-sec><tp:treatment-sec sec-type="etymology" id="SECID0E1ZAI"><title>Etymology.</title><p>Named after the conspicuously sinuated labral margin.</p></tp:treatment-sec><tp:treatment-sec sec-type="habitat" id="SECID0E6ZAI"><title>Habitat.</title><p>The empty shells of the new stygobiotic species were found in the sandy sediments of several cave streams or karst spring heads. Few live individuals were found in a small concrete basin built on a small permanent spring emerging from a fissure in the thick limestone beds. The individuals of this hypogean species were washed out from its stygobiont habitat and accumulated in the small artificial basin.</p></tp:treatment-sec><tp:treatment-sec sec-type="distribution" id="SECID0EE1AI"><title>Distribution.</title><p>This species is known from the Pakhe karstic plateau NW of Kinchkhaperdi and Satsiskvilo (south of the Askhi Plateau) in the caves and springs emerging from cliffs at its foot and slopes, as well from the springs and caves at Turchu Gamosadivari Basin situated at the top of the plateau the Turchu Gamosadivari River sink at the western edge of the basin, and appearing again in First Toba Cave and in Arsen Okrojanashvili Cave. A more conical form of the new species with slightly different labral margin (<tp:taxon-name><tp:taxon-name-part taxon-name-part-type="genus" reg="Kartvelobia">K.</tp:taxon-name-part> <tp:taxon-name-part taxon-name-part-type="uncertainty-rank">cf.</tp:taxon-name-part> <tp:taxon-name-part taxon-name-part-type="species" reg="sinuata">sinuata</tp:taxon-name-part></tp:taxon-name> is known from the southernmost tip of the Pakhe Plateau massif, from the springs in village Pirveli Balda and from Motena Cave. A local form with minute shell, inflated whorls is found around Kinchkhaperdi below the NW foot of the plateau. The taxonomic status of both forms should be clarified.</p></tp:treatment-sec><tp:treatment-sec sec-type="conservation status" id="SECID0EX1AI"><title>Conservation status.</title><p>The number of known locations is 11 and <abbrev xmlns:xlink="http://www.w3.org/1999/xlink" xlink:title="Extent of occurrence" id="ABBRID0E41AI" xlink:type="simple">EOO</abbrev> is ca. 70 km<sup>2</sup>. The <abbrev xmlns:xlink="http://www.w3.org/1999/xlink" xlink:title="Area of occupancy" id="ABBRID0ED2AI" xlink:type="simple">AOO</abbrev> is represented by only several underground karst conduits with much smaller total area compared to <abbrev xmlns:xlink="http://www.w3.org/1999/xlink" xlink:title="Extent of occurrence" id="ABBRID0EH2AI" xlink:type="simple">EOO</abbrev>. Each karst conduit is supplied by surface water through swallow holes, where stochastic events, as human driven pollution or habitat destruction, could lead to rapid species decline or extinction. Therefore, it is assessed as Vulnerable (<abbrev xmlns:xlink="http://www.w3.org/1999/xlink" xlink:title="Vulnerable" id="ABBRID0EL2AI" xlink:type="simple">VU</abbrev>) D2.</p></tp:treatment-sec><tp:treatment-sec sec-type="remarks" id="SECID0EP2AI"><title>Remarks.</title><p>The labral sinuation intensity can vary by specimen, especially juvenile individuals have only weakly developed sinuation.</p></tp:treatment-sec><ref-list><ref id="B48"><mixed-citation xmlns:xlink="http://www.w3.org/1999/xlink" xlink:type="simple"><person-group><name name-style="western"><surname>Szarowska</surname><given-names>M</given-names></name></person-group> (<year>2006</year>) <article-title>Molecular phylogeny, systematics and morphological character evolution in the Balkan <tp:taxon-name><tp:taxon-name-part taxon-name-part-type="superfamily">Rissooidea</tp:taxon-name-part></tp:taxon-name> (<tp:taxon-name><tp:taxon-name-part taxon-name-part-type="subclass">Caenogastropoda</tp:taxon-name-part></tp:taxon-name>).</article-title><source>Folia Malacologica</source><volume>14</volume>: <fpage>99</fpage>–<lpage>168</lpage>. <ext-link xlink:type="simple" ext-link-type="doi" xlink:href="10.12657/folmal.014.014">https://doi.org/10.12657/folmal.014.014</ext-link></mixed-citation></ref></ref-list></tp:taxon-treatment>
