# Supplementary material for: Revealing the stygobiotic and crenobiotic molluscan biodiversity hotspot in Caucasus: Part I. The phylogeny of stygobiotic Sadlerianinae Szarowska, 2006 (Mollusca, Gastropoda, Hydrobiidae) from Georgia with descriptions of five new genera and twenty-one new species
Source: Zookeys. 2020 Aug 5;955:1–77. doi: 10.3897/zookeys.955.51983 (PMC7423785; doi:10.3897/zookeys.955.51983)
Supplement: XML Treatment for Kartvelobia kinchkha [file zookeys.955.51983-treatment4.xml]

<!DOCTYPE tp:taxon-treatment
  PUBLIC "-//TaxonX//DTD Taxonomic Treatment Publishing DTD v0 20100105//EN" "tax-treatment-NSO.dtd">
<tp:taxon-treatment xmlns:tp="http://www.plazi.org/taxpub"><tp:treatment-meta><kwd-group><label>Taxon classification</label><kwd><named-content xmlns:xlink="http://www.w3.org/1999/xlink" content-type="kingdom">Animalia</named-content></kwd><kwd><named-content xmlns:xlink="http://www.w3.org/1999/xlink" content-type="order">Littorinimorpha</named-content></kwd><kwd><named-content xmlns:xlink="http://www.w3.org/1999/xlink" content-type="family">Hydrobiidae</named-content></kwd></kwd-group><mixed-citation publication-type="journal"><person-group><name><surname>Grego</surname><given-names>Jozef</given-names></name><name><surname>Mumladze</surname><given-names>Levan</given-names></name><name><surname>Falniowski</surname><given-names>Andrzej</given-names></name><name><surname>Osikowski</surname><given-names>Artur</given-names></name><name><surname>Rysiewska</surname><given-names>Aleksandra</given-names></name><name><surname>Palatov</surname><given-names>Dimitry M.</given-names></name><name><surname>Hofman</surname><given-names>Sebastian</given-names></name></person-group><article-title>Revealing the stygobiotic and crenobiotic molluscan biodiversity hotspot in Caucasus: Part I. The phylogeny of stygobiotic <tp:taxon-name><tp:taxon-name-part taxon-name-part-type="subfamily">Sadlerianinae</tp:taxon-name-part></tp:taxon-name> Szarowska, 2006 (<tp:taxon-name><tp:taxon-name-part taxon-name-part-type="phylum">Mollusca</tp:taxon-name-part></tp:taxon-name>, <tp:taxon-name><tp:taxon-name-part taxon-name-part-type="class">Gastropoda</tp:taxon-name-part></tp:taxon-name>, <tp:taxon-name><tp:taxon-name-part taxon-name-part-type="family">Hydrobiidae</tp:taxon-name-part></tp:taxon-name>) from Georgia with descriptions of five new genera and twenty-one new species</article-title><source>Zookeys</source><day>05</day><month>8</month><year>2020</year><volume>955</volume><fpage>1</fpage><lpage>77</lpage><pub-id pub-id-type="doi">10.3897/zookeys.955.51983</pub-id></mixed-citation></tp:treatment-meta><tp:nomenclature><tp:taxon-name><object-id xmlns:xlink="http://www.w3.org/1999/xlink" content-type="arpha" xlink:type="simple">47059666-6554-5CD2-9DB4-A566EE90E5FA</object-id>
              <tp:taxon-name-part taxon-name-part-type="genus" reg="Kartvelobia">Kartvelobia</tp:taxon-name-part>
              <tp:taxon-name-part taxon-name-part-type="species" reg="kinchkha">kinchkha</tp:taxon-name-part>
              <object-id xmlns:xlink="http://www.w3.org/1999/xlink" content-type="zoobank" xlink:type="simple">http://zoobank.org/25A99522-9ACE-4F14-B78C-01E73755595D</object-id>
            </tp:taxon-name><tp:taxon-authority>Grego &amp; Mumladze</tp:taxon-authority><tp:taxon-status xmlns:xlink="http://www.w3.org/1999/xlink" xlink:type="simple">sp. nov.</tp:taxon-status><xref ref-type="fig" rid="F13">Plates 4 (3, 4); 5(1)</xref></tp:nomenclature><tp:treatment-sec sec-type="type locality" id="SECID0EC4AI"><title>Type locality.</title><p>Georgia • Imereti, Kinchkhaperdi, Kinchkha; <named-content xmlns:xlink="http://www.w3.org/1999/xlink" content-type="dwc:verbatimCoordinates" xlink:type="simple"><named-content content-type="geo-json" specific-use="{&#34;type&#34;:&#34;Point&#34;,&#34;coordinates&#34;:[42.550278,42.495000]}" id="NCID0EL4AI" xlink:type="simple">42°29'42"N, 42°33'01"E</named-content></named-content>; 855 m a.s.l.; a small spring above right edge of the lower waterfall.</p></tp:treatment-sec><tp:treatment-sec sec-type="material" id="SECID0EQ4AI"><title>Material.</title><p><bold><italic>Holotype</italic></bold>: Georgia • 1 adult, dry; type locality; 02 May 2018; J. Grego, L. Mumladze and M. Olšavský leg.; <abbrev xmlns:xlink="http://www.w3.org/1999/xlink" content-type="institution" xlink:title="Ilia State University, Tbilisi, Georgia" id="ABBRID0E24AI" xlink:type="simple">ISU</abbrev> FM-T018-H. <bold><italic>Paratypes</italic></bold>: Georgia • same as for holotype; <abbrev xmlns:xlink="http://www.w3.org/1999/xlink" content-type="institution" xlink:title="Ilia State University, Tbilisi, Georgia" id="ABBRID0ED5AI" xlink:type="simple">ISU</abbrev> FM-T018-P1/1 dry, <named-content xmlns:xlink="http://www.w3.org/1999/xlink" content-type="dwc:institutional_code" xlink:type="simple">SBMNH</named-content> 633106/1 dry, coll. JG F0987/1 dry.</p><fig id="F13" position="float" orientation="portrait"><object-id xmlns:xlink="http://www.w3.org/1999/xlink" content-type="doi" xlink:type="simple">10.3897/zookeys.955.51983.plate4</object-id><object-id xmlns:xlink="http://www.w3.org/1999/xlink" content-type="arpha" xlink:type="simple">2AE47D93-24F4-52DE-A033-25CE5835A74A</object-id><label>Plate 4.</label><caption><p><bold>1–4</bold><italic><tp:taxon-name><tp:taxon-name-part taxon-name-part-type="genus" reg="Kartvelobia">Kartvelobia</tp:taxon-name-part> <tp:taxon-name-part taxon-name-part-type="species" reg="shishaensis">shishaensis</tp:taxon-name-part></tp:taxon-name></italic> sp. nov., Georgia, Samegrelo, Mukhuri, Shisha Spring <bold>1</bold> holotype <bold>2</bold> paratype <bold>3, 4</bold><italic><tp:taxon-name><tp:taxon-name-part taxon-name-part-type="genus" reg="Kartvelobia">K.</tp:taxon-name-part> <tp:taxon-name-part taxon-name-part-type="species" reg="kinchkha">kinchkha</tp:taxon-name-part></tp:taxon-name></italic> sp. nov., Imereti, Kinchkha, small travertine waterfall at right bank of Okatse below the large waterfall: <bold>3</bold> holotype <bold>4</bold> paratype <bold>5, 6</bold><italic><tp:taxon-name><tp:taxon-name-part taxon-name-part-type="genus" reg="Kartvelobia">K.</tp:taxon-name-part> <tp:taxon-name-part taxon-name-part-type="species" reg="sinuata">sinuata</tp:taxon-name-part></tp:taxon-name></italic> sp. nov., Imereti, Kinchkhaperdi, spring along road to Askhi Plateau, dwarf population <bold>7</bold><italic><tp:taxon-name><tp:taxon-name-part taxon-name-part-type="genus" reg="Kartvelobia">K.</tp:taxon-name-part> <tp:taxon-name-part taxon-name-part-type="species" reg="sinuata">sinuata</tp:taxon-name-part></tp:taxon-name></italic> sp. nov., Imereti, Satsiskvilo, Turchusmtha, paratype – typical form <bold>8, 9</bold><tp:taxon-name><tp:taxon-name-part taxon-name-part-type="genus" reg="Kartvelobia">K.</tp:taxon-name-part> <tp:taxon-name-part taxon-name-part-type="uncertainty-rank">cf.</tp:taxon-name-part> <tp:taxon-name-part taxon-name-part-type="species" reg="shishaensis">shishaensis</tp:taxon-name-part></tp:taxon-name> sp. nov., Georgia, Samegrelo, Mukhuri, Mapeli Cave. The numbers correspond to individuals, and the letters represent the different views of the same individual. Photograph J. Grego.</p></caption><graphic xmlns:xlink="http://www.w3.org/1999/xlink" xlink:href="zookeys-955-001-g013.jpg" position="float" orientation="portrait" xlink:type="simple" id="oo_439165.jpg"><uri content-type="original_file" xlink:type="simple">https://binary.pensoft.net/fig/439165</uri></graphic></fig><fig id="F14" position="float" orientation="portrait"><object-id xmlns:xlink="http://www.w3.org/1999/xlink" content-type="doi" xlink:type="simple">10.3897/zookeys.955.51983.plate5</object-id><object-id xmlns:xlink="http://www.w3.org/1999/xlink" content-type="arpha" xlink:type="simple">B1D84D31-27EB-570F-A0DB-BD82C54327D6</object-id><label>Plate 5.</label><caption><p><bold>1</bold><italic><tp:taxon-name><tp:taxon-name-part taxon-name-part-type="genus" reg="Kartvelobia">Kartvelobia</tp:taxon-name-part> <tp:taxon-name-part taxon-name-part-type="species" reg="kinchkha">kinchkha</tp:taxon-name-part></tp:taxon-name></italic> sp. nov., Georgia, Imereti, Kinschkhaperdi, paratype <named-content xmlns:xlink="http://www.w3.org/1999/xlink" content-type="dwc:institutional_code" xlink:type="simple">SBMNH</named-content> 633106 <bold>2</bold><italic><tp:taxon-name><tp:taxon-name-part taxon-name-part-type="genus" reg="Kartvelobia">K.</tp:taxon-name-part> <tp:taxon-name-part taxon-name-part-type="species" reg="shishaensis">shishaensis</tp:taxon-name-part></tp:taxon-name></italic> sp. nov., Samegrelo, Mukhuri, Shisha Spring, paratype <named-content xmlns:xlink="http://www.w3.org/1999/xlink" content-type="dwc:institutional_code" xlink:type="simple">SBMNH</named-content> 633084 <bold>3</bold><italic><tp:taxon-name><tp:taxon-name-part taxon-name-part-type="genus" reg="Kartvelobia">K.</tp:taxon-name-part> <tp:taxon-name-part taxon-name-part-type="species" reg="sinuata">sinuata</tp:taxon-name-part></tp:taxon-name></italic> sp. nov., Imereti, Satsiskvilo, Turchusmtha Spring, <named-content xmlns:xlink="http://www.w3.org/1999/xlink" content-type="dwc:institutional_code" xlink:type="simple">SBMNH</named-content> 633041 <bold>4</bold><italic><tp:taxon-name><tp:taxon-name-part taxon-name-part-type="genus" reg="Kartvelobia">K.</tp:taxon-name-part> <tp:taxon-name-part taxon-name-part-type="species" reg="shishaensis">shishaensis</tp:taxon-name-part></tp:taxon-name></italic> sp. nov., Samegrelo, Mukhuri, Mapeli Cave, <named-content xmlns:xlink="http://www.w3.org/1999/xlink" content-type="dwc:institutional_code" xlink:type="simple">SBMNH</named-content> 635905. Scale bars: 1 mm. SEM <named-content xmlns:xlink="http://www.w3.org/1999/xlink" content-type="dwc:institutional_code" xlink:type="simple">SBMNH</named-content> Vanessa Delnavaz.</p></caption><graphic xmlns:xlink="http://www.w3.org/1999/xlink" xlink:href="zookeys-955-001-g014.jpg" position="float" orientation="portrait" xlink:type="simple" id="oo_439166.jpg"><uri content-type="original_file" xlink:type="simple">https://binary.pensoft.net/fig/439166</uri></graphic></fig></tp:treatment-sec><tp:treatment-sec sec-type="diagnosis" id="SECID0EREBI"><title>Diagnosis.</title><p>The new species differs from <italic><tp:taxon-name><tp:taxon-name-part taxon-name-part-type="genus" reg="Kartvelobia">Kartvelobia</tp:taxon-name-part> <tp:taxon-name-part taxon-name-part-type="species" reg="sinuata">sinuata</tp:taxon-name-part></tp:taxon-name></italic> sp. nov. by its less weakly-sinuated labral margin without tooth-like folds, by smaller shell size, smooth protoconch surface and the different shape of the aperture. From the similar sized <italic><tp:taxon-name><tp:taxon-name-part taxon-name-part-type="genus" reg="Kartvelobia">K.</tp:taxon-name-part> <tp:taxon-name-part taxon-name-part-type="species" reg="shishaensis">shishaensis</tp:taxon-name-part></tp:taxon-name></italic> sp. nov. it differs by its more smoothly sinuated labral margin, by proportionally larger body whorl, by smoother protoconch surface and by more inflated whorls.</p></tp:treatment-sec><tp:treatment-sec sec-type="description" id="SECID0ENFBI"><title>Description.</title><p><bold><italic>Shell</italic></bold>: the minute shell (1.29–1.32 mm high) with 3½ whorls and a blunt apex, with elongate-oval shape, inflated whorls, weak suture and closed umbilicus. Shell surface smooth to glossy, whitish translucent. The aperture of an irregular tear-shaped with pronounced upper-right tip and separated from the body whorl by a deep groove. The lateral profile of labral margin characteristically weakly sinuated and anteriorly elongated. The labral columellar profile almost straight, only slightly curved. Protoconch with a smooth surface.</p><p><bold><italic>Operculum</italic></bold>: not known.</p><p><bold><italic>Animal body</italic></bold>: not known.</p><p><bold><italic>Holotype measurements</italic></bold>: H-1.32 mm; W-0.71 mm; <abbrev xmlns:xlink="http://www.w3.org/1999/xlink" xlink:title="Height of the body whorl" id="ABBRID0ENGBI" xlink:type="simple">BH</abbrev>-0.95 mm; <abbrev xmlns:xlink="http://www.w3.org/1999/xlink" xlink:title="Width of the body whorl" id="ABBRID0ERGBI" xlink:type="simple">BW</abbrev>-0.62 mm; <abbrev xmlns:xlink="http://www.w3.org/1999/xlink" xlink:title="Aperture heigh" id="ABBRID0EVGBI" xlink:type="simple">AH</abbrev>-0.58 mm; <abbrev xmlns:xlink="http://www.w3.org/1999/xlink" xlink:title="Aperture width" id="ABBRID0EZGBI" xlink:type="simple">AW</abbrev>-0.52 mm; <abbrev xmlns:xlink="http://www.w3.org/1999/xlink" xlink:title="Aperture declination angle" id="ABBRID0E4GBI" xlink:type="simple">CA</abbrev>: 45°.</p><p><bold><italic>Anatomy</italic></bold>: not known.</p></tp:treatment-sec><tp:treatment-sec sec-type="etymology" id="SECID0EIHBI"><title>Etymology.</title><p>Name derived from the tallest Georgian waterfall Kinchkha (კინჩხას ჩანჩქერი) near Kinchkhaperdi. Type locality is situated between the two lower cascades of the waterfall.</p></tp:treatment-sec><tp:treatment-sec sec-type="habitat" id="SECID0ENHBI"><title>Habitat.</title><p>Stygobiotic species. The habitat represents small permanent water springs, where the water leaks out from fissures in the large limestone beds. The water emerging from fissures could be supplied from the springs and water-episaturated zones above the Kinchkha waterfall. The very narrow fissures likely lead to evolution of the more minute shell shape of the species. Some of the small springs are captured as tap water for the nearby cabins.</p></tp:treatment-sec><tp:treatment-sec sec-type="distribution" id="SECID0ESHBI"><title>Distribution.</title><p>Only known from the type locality.</p></tp:treatment-sec><tp:treatment-sec sec-type="conservation status" id="SECID0EXHBI"><title>Conservation status.</title><p>Number of known locations (1) fewer than 5 and <abbrev xmlns:xlink="http://www.w3.org/1999/xlink" xlink:title="Area of occupancy" id="ABBRID0E4HBI" xlink:type="simple">AOO</abbrev> smaller than 20 km<sup>2</sup>. There is no reason to suppose that <abbrev xmlns:xlink="http://www.w3.org/1999/xlink" xlink:title="Area of occupancy" id="ABBRID0EDIBI" xlink:type="simple">AOO</abbrev>, <abbrev xmlns:xlink="http://www.w3.org/1999/xlink" xlink:title="Extent of occurrence" id="ABBRID0EHIBI" xlink:type="simple">EOO</abbrev>, number of locations, number of subpopulations or the number or mature individuals are declining or extremely fluctuating. However, due to very small <abbrev xmlns:xlink="http://www.w3.org/1999/xlink" xlink:title="Area of occupancy" id="ABBRID0ELIBI" xlink:type="simple">AOO</abbrev> it is assessed as Vulnerable (<abbrev xmlns:xlink="http://www.w3.org/1999/xlink" xlink:title="Vulnerable" id="ABBRID0EPIBI" xlink:type="simple">VU</abbrev>) D2.</p></tp:treatment-sec></tp:taxon-treatment>
