# Supplementary material for: Revealing the stygobiotic and crenobiotic molluscan biodiversity hotspot in Caucasus: Part I. The phylogeny of stygobiotic Sadlerianinae Szarowska, 2006 (Mollusca, Gastropoda, Hydrobiidae) from Georgia with descriptions of five new genera and twenty-one new species
Source: Zookeys. 2020 Aug 5;955:1–77. doi: 10.3897/zookeys.955.51983 (PMC7423785; doi:10.3897/zookeys.955.51983)
Supplement: XML Treatment for Kartvelobia shishaensis [file zookeys.955.51983-treatment5.xml]

<!DOCTYPE tp:taxon-treatment
  PUBLIC "-//TaxonX//DTD Taxonomic Treatment Publishing DTD v0 20100105//EN" "tax-treatment-NSO.dtd">
<tp:taxon-treatment xmlns:tp="http://www.plazi.org/taxpub"><tp:treatment-meta><kwd-group><label>Taxon classification</label><kwd><named-content xmlns:xlink="http://www.w3.org/1999/xlink" content-type="kingdom">Animalia</named-content></kwd><kwd><named-content xmlns:xlink="http://www.w3.org/1999/xlink" content-type="order">Littorinimorpha</named-content></kwd><kwd><named-content xmlns:xlink="http://www.w3.org/1999/xlink" content-type="family">Hydrobiidae</named-content></kwd></kwd-group><mixed-citation publication-type="journal"><person-group><name><surname>Grego</surname><given-names>Jozef</given-names></name><name><surname>Mumladze</surname><given-names>Levan</given-names></name><name><surname>Falniowski</surname><given-names>Andrzej</given-names></name><name><surname>Osikowski</surname><given-names>Artur</given-names></name><name><surname>Rysiewska</surname><given-names>Aleksandra</given-names></name><name><surname>Palatov</surname><given-names>Dimitry M.</given-names></name><name><surname>Hofman</surname><given-names>Sebastian</given-names></name></person-group><article-title>Revealing the stygobiotic and crenobiotic molluscan biodiversity hotspot in Caucasus: Part I. The phylogeny of stygobiotic <tp:taxon-name><tp:taxon-name-part taxon-name-part-type="subfamily">Sadlerianinae</tp:taxon-name-part></tp:taxon-name> Szarowska, 2006 (<tp:taxon-name><tp:taxon-name-part taxon-name-part-type="phylum">Mollusca</tp:taxon-name-part></tp:taxon-name>, <tp:taxon-name><tp:taxon-name-part taxon-name-part-type="class">Gastropoda</tp:taxon-name-part></tp:taxon-name>, <tp:taxon-name><tp:taxon-name-part taxon-name-part-type="family">Hydrobiidae</tp:taxon-name-part></tp:taxon-name>) from Georgia with descriptions of five new genera and twenty-one new species</article-title><source>Zookeys</source><day>05</day><month>8</month><year>2020</year><volume>955</volume><fpage>1</fpage><lpage>77</lpage><pub-id pub-id-type="doi">10.3897/zookeys.955.51983</pub-id></mixed-citation></tp:treatment-meta><tp:nomenclature><tp:taxon-name><object-id xmlns:xlink="http://www.w3.org/1999/xlink" content-type="arpha" xlink:type="simple">A372AE2D-1BD9-5AFC-9B3B-C9240F13178B</object-id>
              <tp:taxon-name-part taxon-name-part-type="genus" reg="Kartvelobia">Kartvelobia</tp:taxon-name-part>
              <tp:taxon-name-part taxon-name-part-type="species" reg="shishaensis">shishaensis</tp:taxon-name-part>
              <object-id xmlns:xlink="http://www.w3.org/1999/xlink" content-type="zoobank" xlink:type="simple">http://zoobank.org/A96A5432-AC26-460A-BA9F-AF01A8B63BDF</object-id>
            </tp:taxon-name><tp:taxon-authority>Grego &amp; Mumladze</tp:taxon-authority><tp:taxon-status xmlns:xlink="http://www.w3.org/1999/xlink" xlink:type="simple">sp. nov.</tp:taxon-status><xref ref-type="fig" rid="F13">Plates 4 (1, 2, 8, 9); 5(2, 4)</xref></tp:nomenclature><tp:treatment-sec sec-type="type locality" id="SECID0EBKBI"><title>Type locality.</title><p>Georgia • Samegrelo, Mukhuri, Shisha Spring; <named-content xmlns:xlink="http://www.w3.org/1999/xlink" content-type="dwc:verbatimCoordinates" xlink:type="simple"><named-content content-type="geo-json" specific-use="{&#34;type&#34;:&#34;Point&#34;,&#34;coordinates&#34;:[42.190556,42.629722]}" id="NCID0EKKBI" xlink:type="simple">42°37'47"N, 42°11'26"E</named-content></named-content>; 250 m a.s.l.; sediment from the spring lake bottom.</p></tp:treatment-sec><tp:treatment-sec sec-type="material" id="SECID0EPKBI"><title>Material.</title><p><bold><italic>Holotype</italic></bold>: Georgia • 1 adult, dry; type locality; <named-content xmlns:xlink="http://www.w3.org/1999/xlink" content-type="dwc:verbatimCoordinates" xlink:type="simple"><named-content content-type="geo-json" specific-use="{&#34;type&#34;:&#34;Point&#34;,&#34;coordinates&#34;:[42.190556,42.629722]}" id="NCID0E4KBI" xlink:type="simple">42°37'47"N, 42°11'26"E</named-content></named-content>; 250 m a.s.l.; 10 May 2018; J. Grego, L. Mumladze and M. Olšavský leg.; <abbrev xmlns:xlink="http://www.w3.org/1999/xlink" content-type="institution" xlink:title="Ilia State University, Tbilisi, Georgia" id="ABBRID0ECLBI" xlink:type="simple">ISU</abbrev> FM-T019-H. <bold><italic>Paratypes</italic></bold>: Georgia • same as for holotype; <abbrev xmlns:xlink="http://www.w3.org/1999/xlink" content-type="institution" xlink:title="Ilia State University, Tbilisi, Georgia" id="ABBRID0EKLBI" xlink:type="simple">ISU</abbrev> FM-T019-P1/3 dry, <named-content xmlns:xlink="http://www.w3.org/1999/xlink" content-type="dwc:institutional_code" xlink:type="simple">SBMNH</named-content> 633084/2 dry, coll. JG F1043/3 dry; • same as for holotype; 12 October; 2019; J. Grego, L. Mumladze and G. Bananashvili leg.; <named-content xmlns:xlink="http://www.w3.org/1999/xlink" content-type="dwc:institutional_code" xlink:type="simple">NHMW</named-content> 113373 <abbrev xmlns:xlink="http://www.w3.org/1999/xlink" content-type="institution" xlink:title="Ilia State University, Tbilisi, Georgia" id="ABBRID0E6LBI" xlink:type="simple">ISU</abbrev>-T019-P2/4 dry, coll JG F1056/4 dry; Georgia • Samegrelo, Mukhuri, Mapeli Cave (მაპელის მღვიმე); <named-content xmlns:xlink="http://www.w3.org/1999/xlink" content-type="dwc:verbatimCoordinates" xlink:type="simple"><named-content content-type="geo-json" specific-use="{&#34;type&#34;:&#34;Point&#34;,&#34;coordinates&#34;:[42.194167,42.639444]}" id="NCID0EHMBI" xlink:type="simple">42°38'22"N, 42°11'39"E</named-content></named-content>; 330 m a.s.l.; 12 October 2019; J. Grego, L. Mumladze and G. Bananashvili leg.</p></tp:treatment-sec><tp:treatment-sec sec-type="diagnosis" id="SECID0EMMBI"><title>Diagnosis.</title><p>The new species differs from the <italic><tp:taxon-name><tp:taxon-name-part taxon-name-part-type="genus" reg="Kartvelobia">Kartvelobia</tp:taxon-name-part> <tp:taxon-name-part taxon-name-part-type="species" reg="sinuata">sinuata</tp:taxon-name-part></tp:taxon-name></italic> sp. nov. by its very weakly sinuated almost straight labral margin, minute shell size, more pitted protoconch and different shape of the aperture. From the similar sized <italic><tp:taxon-name><tp:taxon-name-part taxon-name-part-type="genus" reg="Kartvelobia">K.</tp:taxon-name-part> <tp:taxon-name-part taxon-name-part-type="species" reg="kinchkha">kinchkha</tp:taxon-name-part></tp:taxon-name></italic> sp. nov. differs by its less sinuated labral margin, by less inflated whorls and by the pitted protoconch surface. Measurement comparison of <italic><tp:taxon-name><tp:taxon-name-part taxon-name-part-type="genus" reg="Kartvelobia">Kartvelobia</tp:taxon-name-part></tp:taxon-name></italic> species is given in Table <xref ref-type="table" rid="T4">4</xref>.</p><table-wrap id="T4" position="float" orientation="portrait"><label>Table 4.</label><caption><p>Measurement comparison of species from genus <italic><tp:taxon-name><tp:taxon-name-part taxon-name-part-type="genus" reg="Kartvelobia">Kartvelobia</tp:taxon-name-part></tp:taxon-name></italic> gen. nov.</p></caption><table id="TID0EJ5BK" rules="all"><tbody><tr><th rowspan="2" colspan="1">
                      <italic>Genus species</italic>
                    </th><th rowspan="1" colspan="1">H</th><th rowspan="1" colspan="1">W</th><th rowspan="1" colspan="1">
                      <abbrev xmlns:xlink="http://www.w3.org/1999/xlink" xlink:title="Height of the body whorl" id="ABBRID0EYOBI" xlink:type="simple">BH</abbrev>
                    </th><th rowspan="1" colspan="1">
                      <abbrev xmlns:xlink="http://www.w3.org/1999/xlink" xlink:title="Width of the body whorl" id="ABBRID0EAPBI" xlink:type="simple">BW</abbrev>
                    </th><th rowspan="1" colspan="1">
                      <abbrev xmlns:xlink="http://www.w3.org/1999/xlink" xlink:title="Aperture heigh" id="ABBRID0EIPBI" xlink:type="simple">AH</abbrev>
                    </th><th rowspan="1" colspan="1">
                      <abbrev xmlns:xlink="http://www.w3.org/1999/xlink" xlink:title="Aperture width" id="ABBRID0EQPBI" xlink:type="simple">AW</abbrev>
                    </th><th rowspan="1" colspan="1">
                      <abbrev xmlns:xlink="http://www.w3.org/1999/xlink" xlink:title="Aperture declination angle" id="ABBRID0EYPBI" xlink:type="simple">CA</abbrev>
                    </th><th rowspan="2" colspan="1">H/W</th><th rowspan="2" colspan="1"><abbrev xmlns:xlink="http://www.w3.org/1999/xlink" xlink:title="Aperture heigh" id="ABBRID0EDQBI" xlink:type="simple">AH</abbrev> / <abbrev xmlns:xlink="http://www.w3.org/1999/xlink" xlink:title="Aperture width" id="ABBRID0EHQBI" xlink:type="simple">AW</abbrev></th><th rowspan="2" colspan="1">W / <abbrev xmlns:xlink="http://www.w3.org/1999/xlink" xlink:title="Width of the body whorl" id="ABBRID0EOQBI" xlink:type="simple">BW</abbrev></th><th rowspan="2" colspan="1">H/<abbrev xmlns:xlink="http://www.w3.org/1999/xlink" xlink:title="Height of the body whorl" id="ABBRID0EVQBI" xlink:type="simple">BH</abbrev></th><th rowspan="2" colspan="1">H/<abbrev xmlns:xlink="http://www.w3.org/1999/xlink" xlink:title="Aperture heigh" id="ABBRID0E3QBI" xlink:type="simple">AH</abbrev></th><th rowspan="2" colspan="1">W / <abbrev xmlns:xlink="http://www.w3.org/1999/xlink" xlink:title="Aperture width" id="ABBRID0EDRBI" xlink:type="simple">AW</abbrev></th><th rowspan="2" colspan="1">H/(W- <abbrev xmlns:xlink="http://www.w3.org/1999/xlink" xlink:title="Width of the body whorl" id="ABBRID0EKRBI" xlink:type="simple">BW</abbrev>)</th></tr><tr><th rowspan="1" colspan="1">mm</th><th rowspan="1" colspan="1">mm</th><th rowspan="1" colspan="1">mm</th><th rowspan="1" colspan="1">mm</th><th rowspan="1" colspan="1">mm</th><th rowspan="1" colspan="1">mm</th><th rowspan="1" colspan="1">deg.</th></tr><tr><td rowspan="1" colspan="1"><italic><tp:taxon-name><tp:taxon-name-part taxon-name-part-type="genus" reg="Kartvelobia">Kartvelobia</tp:taxon-name-part> <tp:taxon-name-part taxon-name-part-type="species" reg="shishaensis">shishaensis</tp:taxon-name-part></tp:taxon-name></italic> sp. nov. <bold>Holotype</bold><abbrev xmlns:xlink="http://www.w3.org/1999/xlink" xlink:title="Type locality" id="ABBRID0EWSBI" xlink:type="simple">LT</abbrev></td><td rowspan="1" colspan="1">1.45</td><td rowspan="1" colspan="1">0.74</td><td rowspan="1" colspan="1">1.02</td><td rowspan="1" colspan="1">0.62</td><td rowspan="1" colspan="1">0.55</td><td rowspan="1" colspan="1">0.58</td><td rowspan="1" colspan="1">51</td><td rowspan="1" colspan="1">1.96</td><td rowspan="1" colspan="1">0.95</td><td rowspan="1" colspan="1">1.20</td><td rowspan="1" colspan="1">1.42</td><td rowspan="1" colspan="1">2.61</td><td rowspan="1" colspan="1">1.26</td><td rowspan="1" colspan="1">11.75</td></tr><tr><td rowspan="1" colspan="1"><italic><tp:taxon-name><tp:taxon-name-part taxon-name-part-type="genus" reg="Kartvelobia">Kartvelobia</tp:taxon-name-part> <tp:taxon-name-part taxon-name-part-type="species" reg="shishaensis">shishaensis</tp:taxon-name-part></tp:taxon-name></italic> sp. nov. <bold>Paratype</bold><abbrev xmlns:xlink="http://www.w3.org/1999/xlink" xlink:title="Type locality" id="ABBRID0EVUBI" xlink:type="simple">LT</abbrev></td><td rowspan="1" colspan="1">1.32</td><td rowspan="1" colspan="1">0.68</td><td rowspan="1" colspan="1">0.95</td><td rowspan="1" colspan="1">0.62</td><td rowspan="1" colspan="1">0.54</td><td rowspan="1" colspan="1">0.52</td><td rowspan="1" colspan="1">48</td><td rowspan="1" colspan="1">1.95</td><td rowspan="1" colspan="1">1.03</td><td rowspan="1" colspan="1">1.10</td><td rowspan="1" colspan="1">1.39</td><td rowspan="1" colspan="1">2.46</td><td rowspan="1" colspan="1">1.29</td><td rowspan="1" colspan="1">21.50</td></tr><tr><td rowspan="1" colspan="1"><italic><tp:taxon-name><tp:taxon-name-part taxon-name-part-type="genus" reg="Kartvelobia">Kartvelobia</tp:taxon-name-part> <tp:taxon-name-part taxon-name-part-type="species" reg="kinchkha">kinchkha</tp:taxon-name-part></tp:taxon-name></italic> sp. nov. <bold>Holotype</bold><abbrev xmlns:xlink="http://www.w3.org/1999/xlink" xlink:title="Type locality" id="ABBRID0EUWBI" xlink:type="simple">LT</abbrev></td><td rowspan="1" colspan="1">1.32</td><td rowspan="1" colspan="1">0.71</td><td rowspan="1" colspan="1">0.95</td><td rowspan="1" colspan="1">0.62</td><td rowspan="1" colspan="1">0.58</td><td rowspan="1" colspan="1">0.52</td><td rowspan="1" colspan="1">45</td><td rowspan="1" colspan="1">1.87</td><td rowspan="1" colspan="1">1.12</td><td rowspan="1" colspan="1">1.15</td><td rowspan="1" colspan="1">1.39</td><td rowspan="1" colspan="1">2.26</td><td rowspan="1" colspan="1">1.35</td><td rowspan="1" colspan="1">14.33</td></tr><tr><td rowspan="1" colspan="1"><italic><tp:taxon-name><tp:taxon-name-part taxon-name-part-type="genus" reg="Kartvelobia">Kartvelobia</tp:taxon-name-part> <tp:taxon-name-part taxon-name-part-type="species" reg="kinchkha">kinchkha</tp:taxon-name-part></tp:taxon-name></italic> sp. nov. <bold>Paratype</bold><abbrev xmlns:xlink="http://www.w3.org/1999/xlink" xlink:title="Type locality" id="ABBRID0ETYBI" xlink:type="simple">LT</abbrev></td><td rowspan="1" colspan="1">1.29</td><td rowspan="1" colspan="1">0.77</td><td rowspan="1" colspan="1">0.92</td><td rowspan="1" colspan="1">0.65</td><td rowspan="1" colspan="1">0.58</td><td rowspan="1" colspan="1">0.49</td><td rowspan="1" colspan="1">46</td><td rowspan="1" colspan="1">1.68</td><td rowspan="1" colspan="1">1.19</td><td rowspan="1" colspan="1">1.19</td><td rowspan="1" colspan="1">1.40</td><td rowspan="1" colspan="1">2.21</td><td rowspan="1" colspan="1">1.56</td><td rowspan="1" colspan="1">10.48</td></tr><tr><td rowspan="2" colspan="1"><italic><tp:taxon-name><tp:taxon-name-part taxon-name-part-type="genus" reg="Kartvelobia">Kartvelobia</tp:taxon-name-part> <tp:taxon-name-part taxon-name-part-type="species" reg="sinuata">sinuata</tp:taxon-name-part></tp:taxon-name></italic> sp. nov. <bold>dwarf</bold> Kinchkaperdi</td><td rowspan="1" colspan="1">1.51</td><td rowspan="1" colspan="1">0.95</td><td rowspan="1" colspan="1">0.95</td><td rowspan="1" colspan="1">0.71</td><td rowspan="1" colspan="1">0.62</td><td rowspan="1" colspan="1">0.55</td><td rowspan="1" colspan="1">25</td><td rowspan="1" colspan="1">1.58</td><td rowspan="1" colspan="1">1.11</td><td rowspan="1" colspan="1">1.35</td><td rowspan="1" colspan="1">1.58</td><td rowspan="1" colspan="1">2.45</td><td rowspan="1" colspan="1">1.72</td><td rowspan="1" colspan="1">6.13</td></tr><tr><td rowspan="1" colspan="1">1.60</td><td rowspan="1" colspan="1">0.98</td><td rowspan="1" colspan="1">0.98</td><td rowspan="1" colspan="1">0.71</td><td rowspan="1" colspan="1">0.66</td><td rowspan="1" colspan="1">0.55</td><td rowspan="1" colspan="1">31</td><td rowspan="1" colspan="1">1.63</td><td rowspan="1" colspan="1">1.19</td><td rowspan="1" colspan="1">1.39</td><td rowspan="1" colspan="1">1.63</td><td rowspan="1" colspan="1">2.42</td><td rowspan="1" colspan="1">1.78</td><td rowspan="1" colspan="1">5.78</td></tr><tr><td rowspan="1" colspan="1"><italic><tp:taxon-name><tp:taxon-name-part taxon-name-part-type="genus" reg="Kartvelobia">Kartvelobia</tp:taxon-name-part> <tp:taxon-name-part taxon-name-part-type="species" reg="sinuata">sinuata</tp:taxon-name-part></tp:taxon-name></italic> sp. nov. <bold>Paratype</bold><abbrev xmlns:xlink="http://www.w3.org/1999/xlink" xlink:title="Type locality" id="ABBRID0EZ4BI" xlink:type="simple">LT</abbrev></td><td rowspan="1" colspan="1">1.91</td><td rowspan="1" colspan="1">1.17</td><td rowspan="1" colspan="1">1.29</td><td rowspan="1" colspan="1">0.92</td><td rowspan="1" colspan="1">0.80</td><td rowspan="1" colspan="1">0.65</td><td rowspan="1" colspan="1">27</td><td rowspan="1" colspan="1">1.63</td><td rowspan="1" colspan="1">1.23</td><td rowspan="1" colspan="1">1.27</td><td rowspan="1" colspan="1">1.48</td><td rowspan="1" colspan="1">2.38</td><td rowspan="1" colspan="1">1.80</td><td rowspan="1" colspan="1">7.75</td></tr><tr><td rowspan="2" colspan="1"><italic><tp:taxon-name><tp:taxon-name-part taxon-name-part-type="genus" reg="Kartvelobia">Kartvelobia</tp:taxon-name-part> <tp:taxon-name-part taxon-name-part-type="species" reg="shishaensis">shishaensis</tp:taxon-name-part></tp:taxon-name></italic> sp. nov. Mapeli Cave</td><td rowspan="1" colspan="1">1.51</td><td rowspan="1" colspan="1">0.77</td><td rowspan="1" colspan="1">0.95</td><td rowspan="1" colspan="1">0.66</td><td rowspan="1" colspan="1">0.55</td><td rowspan="1" colspan="1">0.46</td><td rowspan="1" colspan="1">42</td><td rowspan="1" colspan="1">1.96</td><td rowspan="1" colspan="1">1.20</td><td rowspan="1" colspan="1">1.16</td><td rowspan="1" colspan="1">1.58</td><td rowspan="1" colspan="1">2.72</td><td rowspan="1" colspan="1">1.67</td><td rowspan="1" colspan="1">14.00</td></tr><tr><td rowspan="1" colspan="1">1.48</td><td rowspan="1" colspan="1">0.74</td><td rowspan="1" colspan="1">0.92</td><td rowspan="1" colspan="1">0.62</td><td rowspan="1" colspan="1">0.58</td><td rowspan="1" colspan="1">0.42</td><td rowspan="1" colspan="1">34</td><td rowspan="1" colspan="1">2.00</td><td rowspan="1" colspan="1">1.41</td><td rowspan="1" colspan="1">1.20</td><td rowspan="1" colspan="1">1.60</td><td rowspan="1" colspan="1">2.53</td><td rowspan="1" colspan="1">1.78</td><td rowspan="1" colspan="1">12.00</td></tr></tbody></table></table-wrap></tp:treatment-sec><tp:treatment-sec sec-type="description" id="SECID0ELCCI"><title>Description.</title><p><bold><italic>Shell</italic></bold>: minute, 1.32–1.45 mm high, elongated-oval shell with four whorls, semi-blunt apex and smooth whitish glossy surface; slightly inflated whorls separated by weak suture. Aperture irregularly tear-shaped, slightly expanded and detached from the body whorls by a distant grove or gap. Lateral profile of labral margin almost straight with very inconspicuous sinuation; columellar labral profile straight. Protoconch surface pitted.</p><p><bold><italic>Operculum</italic></bold>: not known.</p><p><bold><italic>Animal body</italic></bold>: not known.</p><p><bold><italic>Holotype measurements</italic></bold>: H-1.45 mm; W-0.74 mm; <abbrev xmlns:xlink="http://www.w3.org/1999/xlink" xlink:title="Height of the body whorl" id="ABBRID0ELDCI" xlink:type="simple">BH</abbrev>-1.02 mm; <abbrev xmlns:xlink="http://www.w3.org/1999/xlink" xlink:title="Width of the body whorl" id="ABBRID0EPDCI" xlink:type="simple">BW</abbrev>-0.62 mm; <abbrev xmlns:xlink="http://www.w3.org/1999/xlink" xlink:title="Aperture heigh" id="ABBRID0ETDCI" xlink:type="simple">AH</abbrev>-0.55 mm; <abbrev xmlns:xlink="http://www.w3.org/1999/xlink" xlink:title="Aperture width" id="ABBRID0EXDCI" xlink:type="simple">AW</abbrev>-0.58 mm; <abbrev xmlns:xlink="http://www.w3.org/1999/xlink" xlink:title="Aperture declination angle" id="ABBRID0E2DCI" xlink:type="simple">CA</abbrev>: 51°.</p><p><bold><italic>Anatomy</italic></bold>: not known.</p></tp:treatment-sec><tp:treatment-sec sec-type="etymology" id="SECID0EGECI"><title>Etymology.</title><p>Name after the type locality: the karst spring Shisha at southeast end of village Mukhuri.</p></tp:treatment-sec><tp:treatment-sec sec-type="habitat" id="SECID0ELECI"><title>Habitat.</title><p>Stygobiotic species. The empty shells of the species were washed out through the small spring lake after large water flow induced by heavy rains in May 2018. The deep spring Lake Shisha drains karstic waters from the nearby limestone massif, but likely gets a portion of its water directly from the surface through a nearby sinkhole (more opalescent water observed shortly after the heavy rain). The condition of the shells (few worn shells and many fragments) suggests its stygobiont habitat deeper than the spring head.</p></tp:treatment-sec><tp:treatment-sec sec-type="distribution" id="SECID0EQECI"><title>Distribution.</title><p>Only known from the type locality and from nearby Mapeli Cave in Mukhuri.</p></tp:treatment-sec><tp:treatment-sec sec-type="conservation status" id="SECID0EVECI"><title>Conservation status.</title><p>The number of known locations (2) is no more than 5 and <abbrev xmlns:xlink="http://www.w3.org/1999/xlink" xlink:title="Extent of occurrence" id="ABBRID0E2ECI" xlink:type="simple">EOO</abbrev> is smaller than 20 km<sup>2</sup>. There is no reason to suppose that <abbrev xmlns:xlink="http://www.w3.org/1999/xlink" xlink:title="Area of occupancy" id="ABBRID0EBFCI" xlink:type="simple">AOO</abbrev>, <abbrev xmlns:xlink="http://www.w3.org/1999/xlink" xlink:title="Extent of occurrence" id="ABBRID0EFFCI" xlink:type="simple">EOO</abbrev>, number of locations, number of subpopulations or the number or mature individuals are declining however due to its extremely small <abbrev xmlns:xlink="http://www.w3.org/1999/xlink" xlink:title="Extent of occurrence" id="ABBRID0EJFCI" xlink:type="simple">EOO</abbrev> we assessed as Vulnerable (<abbrev xmlns:xlink="http://www.w3.org/1999/xlink" xlink:title="Vulnerable" id="ABBRID0ENFCI" xlink:type="simple">VU</abbrev>) D2.</p></tp:treatment-sec><tp:treatment-sec sec-type="remarks" id="SECID0ERFCI"><title>Remarks.</title><p>The second population from Mapeli Cave generally has a more elongate and conical shell with more inflated whorls. Its taxonomic position needs to be further investigated.</p></tp:treatment-sec><tp:treatment-sec><!--Section generated to contain objects referenced in tp:taxon-treatment.--><fig id="F13" position="float" orientation="portrait"><object-id xmlns:xlink="http://www.w3.org/1999/xlink" content-type="doi" xlink:type="simple">10.3897/zookeys.955.51983.plate4</object-id><object-id xmlns:xlink="http://www.w3.org/1999/xlink" content-type="arpha" xlink:type="simple">2AE47D93-24F4-52DE-A033-25CE5835A74A</object-id><label>Plate 4.</label><caption><p><bold>1–4</bold><italic><tp:taxon-name><tp:taxon-name-part taxon-name-part-type="genus" reg="Kartvelobia">Kartvelobia</tp:taxon-name-part> <tp:taxon-name-part taxon-name-part-type="species" reg="shishaensis">shishaensis</tp:taxon-name-part></tp:taxon-name></italic> sp. nov., Georgia, Samegrelo, Mukhuri, Shisha Spring <bold>1</bold> holotype <bold>2</bold> paratype <bold>3, 4</bold><italic><tp:taxon-name><tp:taxon-name-part taxon-name-part-type="genus" reg="Kartvelobia">K.</tp:taxon-name-part> <tp:taxon-name-part taxon-name-part-type="species" reg="kinchkha">kinchkha</tp:taxon-name-part></tp:taxon-name></italic> sp. nov., Imereti, Kinchkha, small travertine waterfall at right bank of Okatse below the large waterfall: <bold>3</bold> holotype <bold>4</bold> paratype <bold>5, 6</bold><italic><tp:taxon-name><tp:taxon-name-part taxon-name-part-type="genus" reg="Kartvelobia">K.</tp:taxon-name-part> <tp:taxon-name-part taxon-name-part-type="species" reg="sinuata">sinuata</tp:taxon-name-part></tp:taxon-name></italic> sp. nov., Imereti, Kinchkhaperdi, spring along road to Askhi Plateau, dwarf population <bold>7</bold><italic><tp:taxon-name><tp:taxon-name-part taxon-name-part-type="genus" reg="Kartvelobia">K.</tp:taxon-name-part> <tp:taxon-name-part taxon-name-part-type="species" reg="sinuata">sinuata</tp:taxon-name-part></tp:taxon-name></italic> sp. nov., Imereti, Satsiskvilo, Turchusmtha, paratype – typical form <bold>8, 9</bold><tp:taxon-name><tp:taxon-name-part taxon-name-part-type="genus" reg="Kartvelobia">K.</tp:taxon-name-part> <tp:taxon-name-part taxon-name-part-type="uncertainty-rank">cf.</tp:taxon-name-part> <tp:taxon-name-part taxon-name-part-type="species" reg="shishaensis">shishaensis</tp:taxon-name-part></tp:taxon-name> sp. nov., Georgia, Samegrelo, Mukhuri, Mapeli Cave. The numbers correspond to individuals, and the letters represent the different views of the same individual. Photograph J. Grego.</p></caption><graphic xmlns:xlink="http://www.w3.org/1999/xlink" xlink:href="zookeys-955-001-g013.jpg" position="float" orientation="portrait" xlink:type="simple" id="oo_439165.jpg"><uri content-type="original_file" xlink:type="simple">https://binary.pensoft.net/fig/439165</uri></graphic></fig></tp:treatment-sec></tp:taxon-treatment>
