# Supplementary material for: Revealing the stygobiotic and crenobiotic molluscan biodiversity hotspot in Caucasus: Part I. The phylogeny of stygobiotic Sadlerianinae Szarowska, 2006 (Mollusca, Gastropoda, Hydrobiidae) from Georgia with descriptions of five new genera and twenty-one new species
Source: Zookeys. 2020 Aug 5;955:1–77. doi: 10.3897/zookeys.955.51983 (PMC7423785; doi:10.3897/zookeys.955.51983)
Supplement: XML Treatment for Imeretiopsis [file zookeys.955.51983-treatment6.xml]

<!DOCTYPE tp:taxon-treatment
  PUBLIC "-//TaxonX//DTD Taxonomic Treatment Publishing DTD v0 20100105//EN" "tax-treatment-NSO.dtd">
<tp:taxon-treatment xmlns:tp="http://www.plazi.org/taxpub"><tp:treatment-meta><kwd-group><label>Taxon classification</label><kwd><named-content xmlns:xlink="http://www.w3.org/1999/xlink" content-type="kingdom">Animalia</named-content></kwd><kwd><named-content xmlns:xlink="http://www.w3.org/1999/xlink" content-type="order">Littorinimorpha</named-content></kwd><kwd><named-content xmlns:xlink="http://www.w3.org/1999/xlink" content-type="family">Hydrobiidae</named-content></kwd></kwd-group><mixed-citation publication-type="journal"><person-group><name><surname>Grego</surname><given-names>Jozef</given-names></name><name><surname>Mumladze</surname><given-names>Levan</given-names></name><name><surname>Falniowski</surname><given-names>Andrzej</given-names></name><name><surname>Osikowski</surname><given-names>Artur</given-names></name><name><surname>Rysiewska</surname><given-names>Aleksandra</given-names></name><name><surname>Palatov</surname><given-names>Dimitry M.</given-names></name><name><surname>Hofman</surname><given-names>Sebastian</given-names></name></person-group><article-title>Revealing the stygobiotic and crenobiotic molluscan biodiversity hotspot in Caucasus: Part I. The phylogeny of stygobiotic <tp:taxon-name><tp:taxon-name-part taxon-name-part-type="subfamily">Sadlerianinae</tp:taxon-name-part></tp:taxon-name> Szarowska, 2006 (<tp:taxon-name><tp:taxon-name-part taxon-name-part-type="phylum">Mollusca</tp:taxon-name-part></tp:taxon-name>, <tp:taxon-name><tp:taxon-name-part taxon-name-part-type="class">Gastropoda</tp:taxon-name-part></tp:taxon-name>, <tp:taxon-name><tp:taxon-name-part taxon-name-part-type="family">Hydrobiidae</tp:taxon-name-part></tp:taxon-name>) from Georgia with descriptions of five new genera and twenty-one new species</article-title><source>Zookeys</source><day>05</day><month>8</month><year>2020</year><volume>955</volume><fpage>1</fpage><lpage>77</lpage><pub-id pub-id-type="doi">10.3897/zookeys.955.51983</pub-id></mixed-citation></tp:treatment-meta><tp:nomenclature><label>Genus</label><tp:taxon-name><object-id xmlns:xlink="http://www.w3.org/1999/xlink" content-type="arpha" xlink:type="simple">934DA699-9F06-5F95-888E-844AC31383DD</object-id>
              <tp:taxon-name-part taxon-name-part-type="genus" reg="Imeretiopsis">Imeretiopsis</tp:taxon-name-part>
              <object-id xmlns:xlink="http://www.w3.org/1999/xlink" content-type="zoobank" xlink:type="simple">http://zoobank.org/6DA03D4C-31F4-412B-8D68-30E9EAC228E4</object-id>
            </tp:taxon-name><tp:taxon-authority>Grego &amp; Mumladze</tp:taxon-authority><tp:taxon-status xmlns:xlink="http://www.w3.org/1999/xlink" xlink:type="simple">gen. nov.</tp:taxon-status></tp:nomenclature><tp:treatment-sec sec-type="type species" id="SECID0E2GCI"><title>Type species.</title><p><italic><tp:taxon-name><tp:taxon-name-part taxon-name-part-type="genus" reg="Imeretiopsis">Imeretiopsis</tp:taxon-name-part> <tp:taxon-name-part taxon-name-part-type="species" reg="prometheus">prometheus</tp:taxon-name-part></tp:taxon-name></italic> Grego &amp; Palatov, sp. nov.</p></tp:treatment-sec><tp:treatment-sec sec-type="Species assigned to the genus" id="SECID0EMHCI"><title>Species assigned to the genus.</title><p><italic><tp:taxon-name><tp:taxon-name-part taxon-name-part-type="genus" reg="Imeretiopsis">I.</tp:taxon-name-part> <tp:taxon-name-part taxon-name-part-type="species" reg="prometheus">prometheus</tp:taxon-name-part></tp:taxon-name></italic> Grego &amp; Palatov, sp. nov., <italic><tp:taxon-name><tp:taxon-name-part taxon-name-part-type="genus" reg="Imeretiopsis">I.</tp:taxon-name-part> <tp:taxon-name-part taxon-name-part-type="species" reg="gorgoleti">gorgoleti</tp:taxon-name-part></tp:taxon-name></italic> Grego &amp; Mumladze, sp. nov., <italic><tp:taxon-name><tp:taxon-name-part taxon-name-part-type="genus" reg="Imeretiopsis">I.</tp:taxon-name-part> <tp:taxon-name-part taxon-name-part-type="species" reg="nakeralaensis">nakeralaensis</tp:taxon-name-part></tp:taxon-name></italic> Grego &amp; Mumladze, sp. nov., <italic><tp:taxon-name><tp:taxon-name-part taxon-name-part-type="genus" reg="Imeretiopsis">I.</tp:taxon-name-part> <tp:taxon-name-part taxon-name-part-type="species" reg="cameroni">cameroni</tp:taxon-name-part></tp:taxon-name></italic> Grego &amp; Mumladze, sp. nov., <italic><tp:taxon-name><tp:taxon-name-part taxon-name-part-type="genus" reg="Imeretiopsis">I.</tp:taxon-name-part> <tp:taxon-name-part taxon-name-part-type="species" reg="iazoni">iazoni</tp:taxon-name-part></tp:taxon-name></italic> Grego &amp; Mumladze, sp. nov.</p></tp:treatment-sec><tp:treatment-sec sec-type="diagnosis" id="SECID0EJJCI"><title>Diagnosis.</title><p>The general shell morphology of the new genus is similar to some stygobiotic genera from the Balkans (<italic><tp:taxon-name><tp:taxon-name-part taxon-name-part-type="genus" reg="Paladilhiopsis">Paladilhiopsis</tp:taxon-name-part></tp:taxon-name></italic> Pavlović, 1913; <italic><tp:taxon-name><tp:taxon-name-part taxon-name-part-type="genus" reg="Iglica">Iglica</tp:taxon-name-part></tp:taxon-name></italic> A. J. Wagner, 1910), Middle Europe (<italic><tp:taxon-name><tp:taxon-name-part taxon-name-part-type="genus" reg="Bythiospeum">Bythiospeum</tp:taxon-name-part></tp:taxon-name></italic> Bourguignat, 1882) and Southeast Asia (<italic><tp:taxon-name><tp:taxon-name-part taxon-name-part-type="genus" reg="Pseudoiglica">Pseudoiglica</tp:taxon-name-part></tp:taxon-name></italic> Grego, 2018). The main conchological difference distinguishing the new genus from <italic><tp:taxon-name><tp:taxon-name-part taxon-name-part-type="genus" reg="Caucasopsis">Caucasopsis</tp:taxon-name-part></tp:taxon-name></italic> gen. nov., is the sinuated labral profile. The penis long, without the filament characteristic of <italic><tp:taxon-name><tp:taxon-name-part taxon-name-part-type="genus" reg="Caucasopsis">Caucasopsis</tp:taxon-name-part></tp:taxon-name></italic>, but with two broad outgrowths on its left side.</p></tp:treatment-sec><tp:treatment-sec sec-type="etymology" id="SECID0EZKCI"><title>Etymology.</title><p>Name is derived from the Imereti (იმერეთი) region, where the type locality and the known distribution of the genus are located. The suffix –<italic>iopsis</italic> refers to the resemblance to the shells of the Balkan genus <italic><tp:taxon-name><tp:taxon-name-part taxon-name-part-type="genus" reg="Paladilhiopsis">Paladilhiopsis</tp:taxon-name-part></tp:taxon-name></italic> Pavlović, 1913. Its gender is feminine.</p></tp:treatment-sec><tp:treatment-sec sec-type="distribution" id="SECID0EILCI"><title>Distribution.</title><p>The genus <italic><tp:taxon-name><tp:taxon-name-part taxon-name-part-type="genus" reg="Imeretiopsis">Imeretiopsis</tp:taxon-name-part></tp:taxon-name></italic> gen. nov. is known from the Imereti and West Racha regions of Georgia (Fig. <xref ref-type="fig" rid="F15">10</xref>).</p><fig id="F15" position="float" orientation="portrait"><object-id xmlns:xlink="http://www.w3.org/1999/xlink" content-type="doi" xlink:type="simple">10.3897/zookeys.955.51983.figure10</object-id><object-id xmlns:xlink="http://www.w3.org/1999/xlink" content-type="arpha" xlink:type="simple">1175AF6C-3001-5D7E-9686-A3F17199745A</object-id><label>Figure 10.</label><caption><p>Distribution map of <italic><tp:taxon-name><tp:taxon-name-part taxon-name-part-type="genus" reg="Imeretiopsis">Imeretiopsis</tp:taxon-name-part></tp:taxon-name></italic> gen. nov.: (magenta dots) and <italic><tp:taxon-name><tp:taxon-name-part taxon-name-part-type="genus" reg="Caucasopsis">Caucasopsis</tp:taxon-name-part></tp:taxon-name></italic> gen. nov. (blue dots) <bold>6</bold><italic><tp:taxon-name><tp:taxon-name-part taxon-name-part-type="genus" reg="Imeretiopsis">I.</tp:taxon-name-part> <tp:taxon-name-part taxon-name-part-type="species" reg="cameroni">cameroni</tp:taxon-name-part></tp:taxon-name></italic> sp. nov. and <italic><tp:taxon-name><tp:taxon-name-part taxon-name-part-type="genus" reg="Imeretiopsis">I.</tp:taxon-name-part> <tp:taxon-name-part taxon-name-part-type="species" reg="iazoni">iazoni</tp:taxon-name-part></tp:taxon-name></italic> sp. nov. <bold>7</bold><italic><tp:taxon-name><tp:taxon-name-part taxon-name-part-type="genus" reg="Imeretiopsis">Imeretiopsis</tp:taxon-name-part> <tp:taxon-name-part taxon-name-part-type="species" reg="prometheus">prometheus</tp:taxon-name-part></tp:taxon-name></italic> sp. nov. <bold>8</bold><italic><tp:taxon-name><tp:taxon-name-part taxon-name-part-type="genus" reg="Imeretiopsis">I.</tp:taxon-name-part> <tp:taxon-name-part taxon-name-part-type="species" reg="nakeralaensis">nakeralaensis</tp:taxon-name-part></tp:taxon-name></italic> sp. nov. <bold>9</bold><italic><tp:taxon-name><tp:taxon-name-part taxon-name-part-type="genus" reg="Imeretiopsis">I.</tp:taxon-name-part> <tp:taxon-name-part taxon-name-part-type="species" reg="gorgoleti">gorgoleti</tp:taxon-name-part></tp:taxon-name></italic> sp. nov. <bold>0</bold><italic><tp:taxon-name><tp:taxon-name-part taxon-name-part-type="genus" reg="Caucasopsis">Caucasopsis</tp:taxon-name-part> <tp:taxon-name-part taxon-name-part-type="species" reg="orientalis">orientalis</tp:taxon-name-part></tp:taxon-name></italic> (Starobogatov, 1962), <italic><tp:taxon-name><tp:taxon-name-part taxon-name-part-type="genus" reg="Caucasopsis">C.</tp:taxon-name-part> <tp:taxon-name-part taxon-name-part-type="species" reg="subovata">subovata</tp:taxon-name-part></tp:taxon-name></italic> (Starobogatov, 1962) and <italic><tp:taxon-name><tp:taxon-name-part taxon-name-part-type="genus" reg="Caucasopsis">C.</tp:taxon-name-part> <tp:taxon-name-part taxon-name-part-type="species" reg="pulcherrima">pulcherrima</tp:taxon-name-part></tp:taxon-name></italic> (Starobogatov, 1962) <bold>3</bold><italic><tp:taxon-name><tp:taxon-name-part taxon-name-part-type="genus" reg="Caucasopsis">C.</tp:taxon-name-part> <tp:taxon-name-part taxon-name-part-type="species" reg="shadini">shadini</tp:taxon-name-part></tp:taxon-name></italic> (Starobogatov, 1962) <bold>4</bold><italic><tp:taxon-name><tp:taxon-name-part taxon-name-part-type="genus" reg="Caucasopsis">C.</tp:taxon-name-part> <tp:taxon-name-part taxon-name-part-type="species" reg="aculeus">aculeus</tp:taxon-name-part></tp:taxon-name></italic> (Starobogatov, 1962) and <italic><tp:taxon-name><tp:taxon-name-part taxon-name-part-type="genus" reg="Caucasopsis">C.</tp:taxon-name-part> <tp:taxon-name-part taxon-name-part-type="species" reg="schakuranica">schakuranica</tp:taxon-name-part></tp:taxon-name></italic> (Starobogatov, 1962) <bold>22, 23</bold><italic><tp:taxon-name><tp:taxon-name-part taxon-name-part-type="genus" reg="Caucasopsis">C.</tp:taxon-name-part> <tp:taxon-name-part taxon-name-part-type="species" reg="egrisi">egrisi</tp:taxon-name-part></tp:taxon-name></italic> sp. nov. <bold>24</bold><italic><tp:taxon-name><tp:taxon-name-part taxon-name-part-type="genus" reg="Caucasopsis">C.</tp:taxon-name-part> <tp:taxon-name-part taxon-name-part-type="species" reg="olsavskyi">olsavskyi</tp:taxon-name-part></tp:taxon-name></italic> sp. nov. <bold>25, 30, 31</bold><italic><tp:taxon-name><tp:taxon-name-part taxon-name-part-type="genus" reg="Caucasopsis">C.</tp:taxon-name-part> <tp:taxon-name-part taxon-name-part-type="species" reg="letsurtsume">letsurtsume</tp:taxon-name-part></tp:taxon-name></italic> sp. nov.</p></caption><graphic xmlns:xlink="http://www.w3.org/1999/xlink" xlink:href="zookeys-955-001-g015.jpg" position="float" orientation="portrait" xlink:type="simple" id="oo_439167.jpg"><uri content-type="original_file" xlink:type="simple">https://binary.pensoft.net/fig/439167</uri></graphic></fig></tp:treatment-sec></tp:taxon-treatment>
