# Supplementary material for: Revealing the stygobiotic and crenobiotic molluscan biodiversity hotspot in Caucasus: Part I. The phylogeny of stygobiotic Sadlerianinae Szarowska, 2006 (Mollusca, Gastropoda, Hydrobiidae) from Georgia with descriptions of five new genera and twenty-one new species
Source: Zookeys. 2020 Aug 5;955:1–77. doi: 10.3897/zookeys.955.51983 (PMC7423785; doi:10.3897/zookeys.955.51983)
Supplement: XML Treatment for Imeretiopsis prometheus [file zookeys.955.51983-treatment7.xml]

<!DOCTYPE tp:taxon-treatment
  PUBLIC "-//TaxonX//DTD Taxonomic Treatment Publishing DTD v0 20100105//EN" "tax-treatment-NSO.dtd">
<tp:taxon-treatment xmlns:tp="http://www.plazi.org/taxpub"><tp:treatment-meta><kwd-group><label>Taxon classification</label><kwd><named-content xmlns:xlink="http://www.w3.org/1999/xlink" content-type="kingdom">Animalia</named-content></kwd><kwd><named-content xmlns:xlink="http://www.w3.org/1999/xlink" content-type="order">Littorinimorpha</named-content></kwd><kwd><named-content xmlns:xlink="http://www.w3.org/1999/xlink" content-type="family">Hydrobiidae</named-content></kwd></kwd-group><mixed-citation publication-type="journal"><person-group><name><surname>Grego</surname><given-names>Jozef</given-names></name><name><surname>Mumladze</surname><given-names>Levan</given-names></name><name><surname>Falniowski</surname><given-names>Andrzej</given-names></name><name><surname>Osikowski</surname><given-names>Artur</given-names></name><name><surname>Rysiewska</surname><given-names>Aleksandra</given-names></name><name><surname>Palatov</surname><given-names>Dimitry M.</given-names></name><name><surname>Hofman</surname><given-names>Sebastian</given-names></name></person-group><article-title>Revealing the stygobiotic and crenobiotic molluscan biodiversity hotspot in Caucasus: Part I. The phylogeny of stygobiotic <tp:taxon-name><tp:taxon-name-part taxon-name-part-type="subfamily">Sadlerianinae</tp:taxon-name-part></tp:taxon-name> Szarowska, 2006 (<tp:taxon-name><tp:taxon-name-part taxon-name-part-type="phylum">Mollusca</tp:taxon-name-part></tp:taxon-name>, <tp:taxon-name><tp:taxon-name-part taxon-name-part-type="class">Gastropoda</tp:taxon-name-part></tp:taxon-name>, <tp:taxon-name><tp:taxon-name-part taxon-name-part-type="family">Hydrobiidae</tp:taxon-name-part></tp:taxon-name>) from Georgia with descriptions of five new genera and twenty-one new species</article-title><source>Zookeys</source><day>05</day><month>8</month><year>2020</year><volume>955</volume><fpage>1</fpage><lpage>77</lpage><pub-id pub-id-type="doi">10.3897/zookeys.955.51983</pub-id></mixed-citation></tp:treatment-meta><tp:nomenclature><tp:taxon-name><object-id xmlns:xlink="http://www.w3.org/1999/xlink" content-type="arpha" xlink:type="simple">D5DCFC9B-5836-5627-B4FB-771A06C5DCE7</object-id>
              <tp:taxon-name-part taxon-name-part-type="genus" reg="Imeretiopsis">Imeretiopsis</tp:taxon-name-part>
              <tp:taxon-name-part taxon-name-part-type="species" reg="prometheus">prometheus</tp:taxon-name-part>
              <object-id xmlns:xlink="http://www.w3.org/1999/xlink" content-type="zoobank" xlink:type="simple">http://zoobank.org/70A971CF-7229-4C46-93CC-8D31DDC65E07</object-id>
            </tp:taxon-name><tp:taxon-authority>Grego &amp; Palatov</tp:taxon-authority><tp:taxon-status xmlns:xlink="http://www.w3.org/1999/xlink" xlink:type="simple">sp. nov.</tp:taxon-status><xref ref-type="fig" rid="F16">Plates 6 (1–6); 7(1); 9(7)</xref></tp:nomenclature><tp:treatment-sec sec-type="type locality" id="SECID0EQTCI"><title>Type locality.</title><p>Georgia • Imereti, Kumistavi, Prometheus Cave (პრომეთეს მღვიმე); <named-content xmlns:xlink="http://www.w3.org/1999/xlink" content-type="dwc:verbatimCoordinates" xlink:type="simple"><named-content content-type="geo-json" specific-use="{&#34;type&#34;:&#34;Point&#34;,&#34;coordinates&#34;:[42.600556,42.375833]}" id="NCID0EZTCI" xlink:type="simple">42°22'33"N, 42°36'2"E</named-content></named-content>; 175 m a.s.l.; bottom of cave stream.</p><fig id="F16" position="float" orientation="portrait"><object-id xmlns:xlink="http://www.w3.org/1999/xlink" content-type="doi" xlink:type="simple">10.3897/zookeys.955.51983.plate6</object-id><object-id xmlns:xlink="http://www.w3.org/1999/xlink" content-type="arpha" xlink:type="simple">D7E3C8E5-EB1F-5B57-AB2B-C87572E4645A</object-id><label>Plate 6.</label><caption><p><bold>1–6</bold><italic><tp:taxon-name><tp:taxon-name-part taxon-name-part-type="genus" reg="Imeretiopsis">Imeretiopsis</tp:taxon-name-part> <tp:taxon-name-part taxon-name-part-type="species" reg="prometheus">prometheus</tp:taxon-name-part></tp:taxon-name></italic> sp. nov., Imereti, Kumistavi, Prometheus Cave, specimens used for molecular and anatomical studies. The numbers correspond to individuals, and the letters represent the different views of the same individual. Photograph A. Falniowski.</p></caption><graphic xmlns:xlink="http://www.w3.org/1999/xlink" xlink:href="zookeys-955-001-g016.jpg" position="float" orientation="portrait" xlink:type="simple" id="oo_439168.jpg"><uri content-type="original_file" xlink:type="simple">https://binary.pensoft.net/fig/439168</uri></graphic></fig></tp:treatment-sec><tp:treatment-sec sec-type="material" id="SECID0EYUCI"><title>Material.</title><p><bold><italic>Holotype</italic></bold>: Georgia • 1 adult, dry; type locality; 01 May 2018; J. Grego, L. Mumladze and M. Olšavský leg.; <abbrev xmlns:xlink="http://www.w3.org/1999/xlink" content-type="institution" xlink:title="Ilia State University, Tbilisi, Georgia" id="ABBRID0EDVCI" xlink:type="simple">ISU</abbrev> FM-T017-H. <bold><italic>Paratypes</italic></bold>: Georgia • same as for holotype; <abbrev xmlns:xlink="http://www.w3.org/1999/xlink" content-type="institution" xlink:title="Ilia State University, Tbilisi, Georgia" id="ABBRID0ELVCI" xlink:type="simple">ISU</abbrev> FM-T017-P1/21 dry, <named-content xmlns:xlink="http://www.w3.org/1999/xlink" content-type="dwc:institutional_code" xlink:type="simple">SBMNH</named-content> 633098/4 dry, <named-content xmlns:xlink="http://www.w3.org/1999/xlink" content-type="dwc:institutional_code" xlink:type="simple">NHMW</named-content> 113372/1 dry, <named-content xmlns:xlink="http://www.w3.org/1999/xlink" content-type="dwc:institutional_code" xlink:type="simple">HNHM</named-content> 104682/1 dry, <named-content xmlns:xlink="http://www.w3.org/1999/xlink" content-type="dwc:institutional_code" xlink:type="simple">NHMUK</named-content> 20191338/1 dry, NHMB 563970/1 dry, <named-content xmlns:xlink="http://www.w3.org/1999/xlink" content-type="dwc:institutional_code" xlink:type="simple">SMF</named-content> 358929/1 dry, ZMH140634/1 dry, <named-content xmlns:xlink="http://www.w3.org/1999/xlink" content-type="dwc:institutional_code" xlink:type="simple">NHMW</named-content> 113372/1 dry, <named-content xmlns:xlink="http://www.w3.org/1999/xlink" content-type="dwc:institutional_code" xlink:type="simple">ZIN</named-content> 1/508-2020/1 dry, coll. JG F/21 dry and 2 wet, coll. Glöer/1 dry.</p></tp:treatment-sec><tp:treatment-sec sec-type="diagnosis" id="SECID0EIXCI"><title>Diagnosis.</title><p>The species differs from all the related morphotypes from the Caucasus by the more conical-elongate shell with typical triangular shell shape, by the more oval aperture situated more right of the columellar axis (to viewer; shell in apertural pose, apex up). <italic><tp:taxon-name><tp:taxon-name-part taxon-name-part-type="genus" reg="Imeretiopsis">I.</tp:taxon-name-part> <tp:taxon-name-part taxon-name-part-type="species" reg="cameroni">cameroni</tp:taxon-name-part></tp:taxon-name></italic> sp. nov. has a much narrower elongated shell shape with a more elongated aperture and less inflated whorls with closed umbilicus, and <italic><tp:taxon-name><tp:taxon-name-part taxon-name-part-type="genus" reg="Imeretiopsis">I.</tp:taxon-name-part> <tp:taxon-name-part taxon-name-part-type="species" reg="nakeralaensis">nakeralaensis</tp:taxon-name-part></tp:taxon-name></italic> sp. nov. has more robust, oval shell with proportionally smaller aperture and narrower umbilicus.</p></tp:treatment-sec><tp:treatment-sec sec-type="description" id="SECID0EEYCI"><title>Description.</title><p><bold><italic>Shell</italic></bold>: elongate-conical, 1.42–1.66 mm high with five whorls, blunt protoconch, inflated whorls, deep suture and proportionally larger body whorl. Umbilicus narrow, slit like. Shell surface glossy, translucent with horny-yellowish periostracum, occasionally covered by rusty-brown inorganic incrustations. Aperture irregularly ovate, slightly expanded, separated from body whorl by a grove and by broadening adapical apertural gap. Lateral labral profile weakly sinuated, columellar profile straight. Protoconch strongly pitted.</p><p><bold><italic>Operculum</italic></bold>: yellowish, translucent, elongate ellipsoid, paucispiral with excentric nucleus.</p><p><bold><italic>Animal body</italic></bold>: eyeless, milky whitish coloured with light brown pellets.</p><p><bold><italic>Holotype measurements</italic></bold>: H-1.66 mm; W-0.53 mm; <abbrev xmlns:xlink="http://www.w3.org/1999/xlink" xlink:title="Height of the body whorl" id="ABBRID0EEZCI" xlink:type="simple">BH</abbrev>-0.87 mm; <abbrev xmlns:xlink="http://www.w3.org/1999/xlink" xlink:title="Width of the body whorl" id="ABBRID0EIZCI" xlink:type="simple">BW</abbrev>-0.72 mm; <abbrev xmlns:xlink="http://www.w3.org/1999/xlink" xlink:title="Aperture heigh" id="ABBRID0EMZCI" xlink:type="simple">AH</abbrev>-0.60 mm; <abbrev xmlns:xlink="http://www.w3.org/1999/xlink" xlink:title="Aperture width" id="ABBRID0EQZCI" xlink:type="simple">AW</abbrev>-0.47 mm; <abbrev xmlns:xlink="http://www.w3.org/1999/xlink" xlink:title="Aperture declination angle" id="ABBRID0EUZCI" xlink:type="simple">CA</abbrev>: 33°.</p></tp:treatment-sec><tp:treatment-sec sec-type="etymology" id="SECID0EYZCI"><title>Etymology.</title><p>Name is derived from the type locality inside Prometheus Cave (პრომეთეს მღვიმე). The cave was named after Prometheus, the Titan of Greek mythology, who created mankind from clay, stealing the fire from gods and providing it to humanity. As punishment, he was eternally bound to a rock at Caucasus Mountains, where each day an eagle was sent to feed on his liver.</p></tp:treatment-sec><tp:treatment-sec sec-type="habitat" id="SECID0E4ZCI"><title>Habitat.</title><p>Stygobiotic species. Empty shells of the new species were found among the sandy sediments inside the cave stream of Prometheus Cave. Live individuals were found attached at the slimy surface of boulders and gravel at the bottom of underground streambed. The rock surface was covered by dark brown- black slimy microbial mats likely serving as a food substrate. More specimens were found in flowing stream than semi-stagnant water.</p></tp:treatment-sec><tp:treatment-sec sec-type="distribution" id="SECID0EC1CI"><title>Distribution.</title><p>Only known from the type locality.</p></tp:treatment-sec><tp:treatment-sec sec-type="conservation status" id="SECID0EH1CI"><title>Conservation status.</title><p>The number of known localities (1) is no more than 5 and <abbrev xmlns:xlink="http://www.w3.org/1999/xlink" xlink:title="Extent of occurrence" id="ABBRID0EN1CI" xlink:type="simple">EOO</abbrev> is smaller than 20 km<sup>2</sup>. There is no reason to suppose that <abbrev xmlns:xlink="http://www.w3.org/1999/xlink" xlink:title="Area of occupancy" id="ABBRID0ET1CI" xlink:type="simple">AOO</abbrev>, <abbrev xmlns:xlink="http://www.w3.org/1999/xlink" xlink:title="Extent of occurrence" id="ABBRID0EX1CI" xlink:type="simple">EOO</abbrev>, number of locations, number of subpopulations or the number or mature individuals are declining however due to its extremely small <abbrev xmlns:xlink="http://www.w3.org/1999/xlink" xlink:title="Extent of occurrence" id="ABBRID0E21CI" xlink:type="simple">EOO</abbrev> we assessed as Vulnerable (<abbrev xmlns:xlink="http://www.w3.org/1999/xlink" xlink:title="Vulnerable" id="ABBRID0E61CI" xlink:type="simple">VU</abbrev>) D2.</p><fig id="F17" position="float" orientation="portrait"><object-id xmlns:xlink="http://www.w3.org/1999/xlink" content-type="doi" xlink:type="simple">10.3897/zookeys.955.51983.plate7</object-id><object-id xmlns:xlink="http://www.w3.org/1999/xlink" content-type="arpha" xlink:type="simple">6933EF85-843D-581F-875F-78D52203B237</object-id><label>Plate 7.</label><caption><p><bold>1</bold><italic><tp:taxon-name><tp:taxon-name-part taxon-name-part-type="genus" reg="Imeretiopsis">Imeretiopsis</tp:taxon-name-part> <tp:taxon-name-part taxon-name-part-type="species" reg="prometheus">prometheus</tp:taxon-name-part></tp:taxon-name></italic> sp. nov., Imereti, Kumistavi, Prometheus Cave, paratype <named-content xmlns:xlink="http://www.w3.org/1999/xlink" content-type="dwc:institutional_code" xlink:type="simple">SBMNH</named-content> 633098 <bold>2</bold><italic><tp:taxon-name><tp:taxon-name-part taxon-name-part-type="genus" reg="Imeretiopsis">I.</tp:taxon-name-part> <tp:taxon-name-part taxon-name-part-type="species" reg="nakeralaensis">nakeralaensis</tp:taxon-name-part></tp:taxon-name></italic> sp. nov., Imereti, Tikbuli, spring below Nakerala Pass, paratype <named-content xmlns:xlink="http://www.w3.org/1999/xlink" content-type="dwc:institutional_code" xlink:type="simple">SBMNH</named-content> 633110 <bold>3</bold><italic><tp:taxon-name><tp:taxon-name-part taxon-name-part-type="genus" reg="Imeretiopsis">I.</tp:taxon-name-part> <tp:taxon-name-part taxon-name-part-type="species" reg="gorgoleti">gorgoleti</tp:taxon-name-part></tp:taxon-name></italic> sp. nov., Racha, Gorgoleti, above road to Tsakhi, paratype <named-content xmlns:xlink="http://www.w3.org/1999/xlink" content-type="dwc:institutional_code" xlink:type="simple">SBMNH</named-content> 635910 <bold>4</bold><italic><tp:taxon-name><tp:taxon-name-part taxon-name-part-type="genus" reg="Caucasopsis">Caucasopsis</tp:taxon-name-part> <tp:taxon-name-part taxon-name-part-type="species" reg="egrisi">egrisi</tp:taxon-name-part></tp:taxon-name></italic> sp. nov., Pirveli Blada, spring in village, paratype <named-content xmlns:xlink="http://www.w3.org/1999/xlink" content-type="dwc:institutional_code" xlink:type="simple">SBMNH</named-content> 639559. Scale bars: 1 mm. SEM <named-content xmlns:xlink="http://www.w3.org/1999/xlink" content-type="dwc:institutional_code" xlink:type="simple">SBMNH</named-content> Vanessa Delnavaz.</p></caption><graphic xmlns:xlink="http://www.w3.org/1999/xlink" xlink:href="zookeys-955-001-g017.jpg" position="float" orientation="portrait" xlink:type="simple" id="oo_439169.jpg"><uri content-type="original_file" xlink:type="simple">https://binary.pensoft.net/fig/439169</uri></graphic></fig></tp:treatment-sec></tp:taxon-treatment>
