# Supplementary material for: Revealing the stygobiotic and crenobiotic molluscan biodiversity hotspot in Caucasus: Part I. The phylogeny of stygobiotic Sadlerianinae Szarowska, 2006 (Mollusca, Gastropoda, Hydrobiidae) from Georgia with descriptions of five new genera and twenty-one new species
Source: Zookeys. 2020 Aug 5;955:1–77. doi: 10.3897/zookeys.955.51983 (PMC7423785; doi:10.3897/zookeys.955.51983)
Supplement: XML Treatment for Imeretiopsis cameroni [file zookeys.955.51983-treatment10.xml]

<!DOCTYPE tp:taxon-treatment
  PUBLIC "-//TaxonX//DTD Taxonomic Treatment Publishing DTD v0 20100105//EN" "tax-treatment-NSO.dtd">
<tp:taxon-treatment xmlns:tp="http://www.plazi.org/taxpub"><tp:treatment-meta><kwd-group><label>Taxon classification</label><kwd><named-content xmlns:xlink="http://www.w3.org/1999/xlink" content-type="kingdom">Animalia</named-content></kwd><kwd><named-content xmlns:xlink="http://www.w3.org/1999/xlink" content-type="order">Littorinimorpha</named-content></kwd><kwd><named-content xmlns:xlink="http://www.w3.org/1999/xlink" content-type="family">Hydrobiidae</named-content></kwd></kwd-group><mixed-citation publication-type="journal"><person-group><name><surname>Grego</surname><given-names>Jozef</given-names></name><name><surname>Mumladze</surname><given-names>Levan</given-names></name><name><surname>Falniowski</surname><given-names>Andrzej</given-names></name><name><surname>Osikowski</surname><given-names>Artur</given-names></name><name><surname>Rysiewska</surname><given-names>Aleksandra</given-names></name><name><surname>Palatov</surname><given-names>Dimitry M.</given-names></name><name><surname>Hofman</surname><given-names>Sebastian</given-names></name></person-group><article-title>Revealing the stygobiotic and crenobiotic molluscan biodiversity hotspot in Caucasus: Part I. The phylogeny of stygobiotic <tp:taxon-name><tp:taxon-name-part taxon-name-part-type="subfamily">Sadlerianinae</tp:taxon-name-part></tp:taxon-name> Szarowska, 2006 (<tp:taxon-name><tp:taxon-name-part taxon-name-part-type="phylum">Mollusca</tp:taxon-name-part></tp:taxon-name>, <tp:taxon-name><tp:taxon-name-part taxon-name-part-type="class">Gastropoda</tp:taxon-name-part></tp:taxon-name>, <tp:taxon-name><tp:taxon-name-part taxon-name-part-type="family">Hydrobiidae</tp:taxon-name-part></tp:taxon-name>) from Georgia with descriptions of five new genera and twenty-one new species</article-title><source>Zookeys</source><day>05</day><month>8</month><year>2020</year><volume>955</volume><fpage>1</fpage><lpage>77</lpage><pub-id pub-id-type="doi">10.3897/zookeys.955.51983</pub-id></mixed-citation></tp:treatment-meta><tp:nomenclature><tp:taxon-name><object-id xmlns:xlink="http://www.w3.org/1999/xlink" content-type="arpha" xlink:type="simple">29048650-A832-5244-9510-B797A1CB57AF</object-id>
              <tp:taxon-name-part taxon-name-part-type="genus" reg="Imeretiopsis">Imeretiopsis</tp:taxon-name-part>
              <tp:taxon-name-part taxon-name-part-type="species" reg="cameroni">cameroni</tp:taxon-name-part>
              <object-id xmlns:xlink="http://www.w3.org/1999/xlink" content-type="zoobank" xlink:type="simple">http://zoobank.org/0E981A62-FAEF-4440-9B5F-636EA97EFBAB</object-id>
            </tp:taxon-name><tp:taxon-authority>Grego &amp; Mumladze</tp:taxon-authority><tp:taxon-status xmlns:xlink="http://www.w3.org/1999/xlink" xlink:type="simple">sp. nov.</tp:taxon-status><xref ref-type="fig" rid="F20">Plates 8 (7, 8); 9(8)</xref></tp:nomenclature><tp:treatment-sec sec-type="type locality" id="SECID0E6ZDI"><title>Type locality.</title><p>Georgia • Imereti, Kutaisi, Iazoni (Tskhal-Tsiteli) Cave spring (იაზონის იგივე წყალ-წითელას მღვიმე), right bank of Tskalsitela River; 146 m alt., <named-content xmlns:xlink="http://www.w3.org/1999/xlink" content-type="dwc:verbatimCoordinates" xlink:type="simple"><named-content content-type="geo-json" specific-use="{&#34;type&#34;:&#34;Point&#34;,&#34;coordinates&#34;:[42.733889,42.271667]}" id="NCID0EI1DI" xlink:type="simple">42°16'18"N, 42°44'2"E</named-content></named-content>; 145 m a.s.l.; sandy sediment inside the cave.</p></tp:treatment-sec><tp:treatment-sec sec-type="material" id="SECID0EN1DI"><title>Material.</title><p><bold><italic>Holotype</italic></bold>: Georgia • 1 adult, dry; type locality; 01 May 2018; J. Grego, L. Mumladze and M. Olšavský leg.; <abbrev xmlns:xlink="http://www.w3.org/1999/xlink" content-type="institution" xlink:title="Ilia State University, Tbilisi, Georgia" id="ABBRID0EY1DI" xlink:type="simple">ISU</abbrev> FM-T016-H. <bold><italic>Paratypes</italic></bold>: Georgia • same as for holotype; 12 October 2019; J. Grego, L. Mumladze and G. Bananashvili leg.; 4 <abbrev xmlns:xlink="http://www.w3.org/1999/xlink" content-type="institution" xlink:title="Ilia State University, Tbilisi, Georgia" id="ABBRID0EA2DI" xlink:type="simple">ISU</abbrev> FM-T016-P1/1 dry, JG F1406/1 dry, <named-content xmlns:xlink="http://www.w3.org/1999/xlink" content-type="dwc:institutional_code" xlink:type="simple">ZIN</named-content> 1dry.</p></tp:treatment-sec><tp:treatment-sec sec-type="diagnosis" id="SECID0EN2DI"><title>Diagnosis.</title><p>The new species differs conspicuously from all the similar species of the region by its more slender shell with more conspicuous axial growth lines, closed umbilicus and narrower aperture. <italic><tp:taxon-name><tp:taxon-name-part taxon-name-part-type="genus" reg="Caucasogeyeria">Caucasogeyeria</tp:taxon-name-part> <tp:taxon-name-part taxon-name-part-type="species" reg="orientalis">orientalis</tp:taxon-name-part></tp:taxon-name></italic> (Starobogatov, 1962) has a similar, but more robust, oval shell shape with a different shape of the aperture.</p></tp:treatment-sec><tp:treatment-sec sec-type="description" id="SECID0E52DI"><title>Description.</title><p><bold><italic>Shell</italic></bold>: elongate narrow-turreted, 2.00–2.29 mm high shell with 5½ tumid whorls, weak suture and flat blunt apex. The early whorls rather inflated, and the inflation of whorls regularly decreasing abapically, apex almost flat. Shell surface glossy, whitish translucent with faint regularly spaced distant rib-like growth lines. Umbilicus closed. Aperture not expanded, elongate-oval with weakly sinuated labral profile and flat columellar profile. Protoconch pitted.</p><p><bold><italic>Operculum</italic></bold>: light yellow, horny, elongate ellipsoid, paucispiral with excentric nucleus.</p><p><bold><italic>Animal body</italic></bold>: not known.</p><p><bold><italic>Holotype measurements</italic></bold>: H-2.00 mm; W-0.81 mm; <abbrev xmlns:xlink="http://www.w3.org/1999/xlink" xlink:title="Height of the body whorl" id="ABBRID0E53DI" xlink:type="simple">BH</abbrev>-0.96 mm; <abbrev xmlns:xlink="http://www.w3.org/1999/xlink" xlink:title="Width of the body whorl" id="ABBRID0EC4DI" xlink:type="simple">BW</abbrev>-0.72 mm; <abbrev xmlns:xlink="http://www.w3.org/1999/xlink" xlink:title="Aperture heigh" id="ABBRID0EG4DI" xlink:type="simple">AH</abbrev>-0.62 mm; <abbrev xmlns:xlink="http://www.w3.org/1999/xlink" xlink:title="Aperture width" id="ABBRID0EK4DI" xlink:type="simple">AW</abbrev>-0.49 mm; <abbrev xmlns:xlink="http://www.w3.org/1999/xlink" xlink:title="Aperture declination angle" id="ABBRID0EO4DI" xlink:type="simple">CA</abbrev>: 35°</p><p><bold><italic>Anatomy</italic></bold>: not known.</p></tp:treatment-sec><tp:treatment-sec sec-type="etymology" id="SECID0EZ4DI"><title>Etymology.</title><p>Named after Robert A. D. Cameron from Sheffield University, who significantly contributed to the malacological knowledge of Eurasia including Caucasus region.</p></tp:treatment-sec><tp:treatment-sec sec-type="habitat" id="SECID0E54DI"><title>Habitat.</title><p>Stygobiotic species. The fresh empty shells, some with opercula, were found in the sandy sediment of the cave stream. The condition of the shells indicates its habitat in the deep cave zone.</p></tp:treatment-sec><tp:treatment-sec sec-type="distribution" id="SECID0ED5DI"><title>Distribution.</title><p>Only known from the type locality.</p></tp:treatment-sec><tp:treatment-sec sec-type="conservation status" id="SECID0EI5DI"><title>Conservation status.</title><p>The species is known from a single location and <abbrev xmlns:xlink="http://www.w3.org/1999/xlink" xlink:title="Extent of occurrence" id="ABBRID0EO5DI" xlink:type="simple">EOO</abbrev> is smaller than 10 km<sup>2</sup>. There is also indication of stochastic human driven habitat pollution and a very scare occurrence of dead mature individuals indicating a very weak surviving population. Therefore, it is assessed as Critically endangered (EN) B2.</p></tp:treatment-sec><tp:treatment-sec sec-type="remarks" id="SECID0EU5DI"><title>Remarks.</title><p>The assignment of the new species to the genus <italic><tp:taxon-name><tp:taxon-name-part taxon-name-part-type="genus" reg="Imeretiopsis">Imeretiopsis</tp:taxon-name-part></tp:taxon-name></italic> gen. nov. is only provisional, based on the shell habitus, e.g., the similarly sinuated lateral labral profile. Molecular data will be necessary to confirm the taxonomic position of the species. The type locality, Iazoni Cave was formed in Cretaceous limestone with a high content of quartz sand grains. The sand accumulated in thick sedimentary layers after the carbonate dissolution inside the cave. A few kilograms of the cave sand had to be screened to find a single specimen. The cave drains water from a populated area SE of Kutaisi, and the sediments indicated a contamination by micro plastic and perhaps occasionally by chemicals from municipal waste. This can pose a direct danger to the important cave fauna including <italic><tp:taxon-name><tp:taxon-name-part taxon-name-part-type="genus" reg="Motsametia">Motsametia</tp:taxon-name-part> <tp:taxon-name-part taxon-name-part-type="species" reg="borutzkii">borutzkii</tp:taxon-name-part></tp:taxon-name></italic> (Shadin, 1932), <italic><tp:taxon-name><tp:taxon-name-part taxon-name-part-type="genus" reg="Euglesa">Euglesa</tp:taxon-name-part> <tp:taxon-name-part taxon-name-part-type="species" reg="subterranea">subterranea</tp:taxon-name-part></tp:taxon-name></italic> (Shadin, 1932) and cave shrimps <italic><tp:taxon-name><tp:taxon-name-part taxon-name-part-type="genus" reg="Xiphocaridinella">Xiphocaridinella</tp:taxon-name-part> <tp:taxon-name-part taxon-name-part-type="species" reg="kutaissiana">kutaissiana</tp:taxon-name-part></tp:taxon-name></italic> Sadowski, 1930, <italic><tp:taxon-name><tp:taxon-name-part taxon-name-part-type="genus" reg="Niphargus">Niphargus</tp:taxon-name-part> <tp:taxon-name-part taxon-name-part-type="species" reg="borutzkyi">borutzkyi</tp:taxon-name-part></tp:taxon-name></italic> Birstein, 1933 and <italic><tp:taxon-name><tp:taxon-name-part taxon-name-part-type="genus" reg="Asellus">Asellus</tp:taxon-name-part> <tp:taxon-name-part taxon-name-part-type="species" reg="monticola">monticola</tp:taxon-name-part> <tp:taxon-name-part taxon-name-part-type="subspecies" reg="fontinalis">fontinalis</tp:taxon-name-part></tp:taxon-name></italic> Birstein, 1936 reported from the type locality.</p></tp:treatment-sec><tp:treatment-sec><!--Section generated to contain objects referenced in tp:taxon-treatment.--><fig id="F20" position="float" orientation="portrait"><object-id xmlns:xlink="http://www.w3.org/1999/xlink" content-type="doi" xlink:type="simple">10.3897/zookeys.955.51983.plate8</object-id><object-id xmlns:xlink="http://www.w3.org/1999/xlink" content-type="arpha" xlink:type="simple">D0E27140-1EE4-56D8-AE6B-238C1F17FDA5</object-id><label>Plate 8.</label><caption><p><bold>1–4</bold><italic><tp:taxon-name><tp:taxon-name-part taxon-name-part-type="genus" reg="Imeretiopsis">Imeretiopsis</tp:taxon-name-part> <tp:taxon-name-part taxon-name-part-type="species" reg="gorgoleti">gorgoleti</tp:taxon-name-part></tp:taxon-name></italic> sp. nov., Racha, Gorgoleti, small spring above the road to Tsakhi: <bold>1</bold> holotype <bold>2</bold> paratype NHMW113279 <bold>3, 4</bold> paratypes <bold>5, 6</bold><italic><tp:taxon-name><tp:taxon-name-part taxon-name-part-type="genus" reg="Imeretiopsis">I.</tp:taxon-name-part> <tp:taxon-name-part taxon-name-part-type="species" reg="iazoni">iazoni</tp:taxon-name-part></tp:taxon-name></italic> sp. nov., Imereti, Kutaisi, Iazoni Cave: <bold>5</bold> holotype <bold>6</bold> paratype <bold>7, 8</bold><italic><tp:taxon-name><tp:taxon-name-part taxon-name-part-type="genus" reg="Imeretiopsis">I.</tp:taxon-name-part> <tp:taxon-name-part taxon-name-part-type="species" reg="cameroni">cameroni</tp:taxon-name-part></tp:taxon-name></italic> sp. nov., Imereti, Kutaisi, Iazoni Cave, paratypes <bold>9–13</bold><italic><tp:taxon-name><tp:taxon-name-part taxon-name-part-type="genus" reg="Imeretiopsis">I.</tp:taxon-name-part> <tp:taxon-name-part taxon-name-part-type="species" reg="gorgoleti">gorgoleti</tp:taxon-name-part></tp:taxon-name></italic> sp. nov., specimens used for molecular and anatomical studies <bold>14</bold><italic><tp:taxon-name><tp:taxon-name-part taxon-name-part-type="genus" reg="Imeretiopsis">I.</tp:taxon-name-part> <tp:taxon-name-part taxon-name-part-type="species" reg="gorgoleti">gorgoleti</tp:taxon-name-part></tp:taxon-name></italic> sp. nov., operculum. The numbers correspond to individuals, and the letters represent the different views of the same individual. Photograph Sara Schnedl, <named-content xmlns:xlink="http://www.w3.org/1999/xlink" content-type="dwc:institutional_code" xlink:type="simple">NHMW</named-content>, and A. Rysiewska.</p></caption><graphic xmlns:xlink="http://www.w3.org/1999/xlink" xlink:href="zookeys-955-001-g018.jpg" position="float" orientation="portrait" xlink:type="simple" id="oo_439170.jpg"><uri content-type="original_file" xlink:type="simple">https://binary.pensoft.net/fig/439170</uri></graphic></fig></tp:treatment-sec></tp:taxon-treatment>
