# Supplementary material for: Revealing the stygobiotic and crenobiotic molluscan biodiversity hotspot in Caucasus: Part I. The phylogeny of stygobiotic Sadlerianinae Szarowska, 2006 (Mollusca, Gastropoda, Hydrobiidae) from Georgia with descriptions of five new genera and twenty-one new species
Source: Zookeys. 2020 Aug 5;955:1–77. doi: 10.3897/zookeys.955.51983 (PMC7423785; doi:10.3897/zookeys.955.51983)
Supplement: XML Treatment for Imeretiopsis iazoni [file zookeys.955.51983-treatment11.xml]

<!DOCTYPE tp:taxon-treatment
  PUBLIC "-//TaxonX//DTD Taxonomic Treatment Publishing DTD v0 20100105//EN" "tax-treatment-NSO.dtd">
<tp:taxon-treatment xmlns:tp="http://www.plazi.org/taxpub"><tp:treatment-meta><kwd-group><label>Taxon classification</label><kwd><named-content xmlns:xlink="http://www.w3.org/1999/xlink" content-type="kingdom">Animalia</named-content></kwd><kwd><named-content xmlns:xlink="http://www.w3.org/1999/xlink" content-type="order">Littorinimorpha</named-content></kwd><kwd><named-content xmlns:xlink="http://www.w3.org/1999/xlink" content-type="family">Hydrobiidae</named-content></kwd></kwd-group><mixed-citation publication-type="journal"><person-group><name><surname>Grego</surname><given-names>Jozef</given-names></name><name><surname>Mumladze</surname><given-names>Levan</given-names></name><name><surname>Falniowski</surname><given-names>Andrzej</given-names></name><name><surname>Osikowski</surname><given-names>Artur</given-names></name><name><surname>Rysiewska</surname><given-names>Aleksandra</given-names></name><name><surname>Palatov</surname><given-names>Dimitry M.</given-names></name><name><surname>Hofman</surname><given-names>Sebastian</given-names></name></person-group><article-title>Revealing the stygobiotic and crenobiotic molluscan biodiversity hotspot in Caucasus: Part I. The phylogeny of stygobiotic <tp:taxon-name><tp:taxon-name-part taxon-name-part-type="subfamily">Sadlerianinae</tp:taxon-name-part></tp:taxon-name> Szarowska, 2006 (<tp:taxon-name><tp:taxon-name-part taxon-name-part-type="phylum">Mollusca</tp:taxon-name-part></tp:taxon-name>, <tp:taxon-name><tp:taxon-name-part taxon-name-part-type="class">Gastropoda</tp:taxon-name-part></tp:taxon-name>, <tp:taxon-name><tp:taxon-name-part taxon-name-part-type="family">Hydrobiidae</tp:taxon-name-part></tp:taxon-name>) from Georgia with descriptions of five new genera and twenty-one new species</article-title><source>Zookeys</source><day>05</day><month>8</month><year>2020</year><volume>955</volume><fpage>1</fpage><lpage>77</lpage><pub-id pub-id-type="doi">10.3897/zookeys.955.51983</pub-id></mixed-citation></tp:treatment-meta><tp:nomenclature><tp:taxon-name><object-id xmlns:xlink="http://www.w3.org/1999/xlink" content-type="arpha" xlink:type="simple">28ACD379-9F45-5760-9D11-D2E37785C07B</object-id>
              <tp:taxon-name-part taxon-name-part-type="genus" reg="Imeretiopsis">Imeretiopsis</tp:taxon-name-part>
              <tp:taxon-name-part taxon-name-part-type="species" reg="iazoni">iazoni</tp:taxon-name-part>
              <object-id xmlns:xlink="http://www.w3.org/1999/xlink" content-type="zoobank" xlink:type="simple">http://zoobank.org/39F50FD0-D0AC-4DD5-9298-90CFE998515F</object-id>
            </tp:taxon-name><tp:taxon-authority>Grego &amp; Mumladze</tp:taxon-authority><tp:taxon-status xmlns:xlink="http://www.w3.org/1999/xlink" xlink:type="simple">sp. nov.</tp:taxon-status><xref ref-type="fig" rid="F20">Plate 8 (5–6)</xref></tp:nomenclature><tp:treatment-sec sec-type="type locality" id="SECID0ELCAK"><title>Type locality.</title><p>Georgia • Imereti, Kuatisi, Iazoni (Tskhal-Tsiteli) Cave Spring (იაზონის იგივე წყალ-წითელას მღვიმე), right bank of Tskalsitela River Canyon; <named-content xmlns:xlink="http://www.w3.org/1999/xlink" content-type="dwc:verbatimCoordinates" xlink:type="simple"><named-content content-type="geo-json" specific-use="{&#34;type&#34;:&#34;Point&#34;,&#34;coordinates&#34;:[42.733889,42.271667]}" id="NCID0EUCAK" xlink:type="simple">42°16'18"N, 42°44'02"E</named-content></named-content>; 145 m a.s.l.; sandy sediment inside the cave.</p></tp:treatment-sec><tp:treatment-sec sec-type="material" id="SECID0EZCAK"><title>Material.</title><p><bold><italic>Holotype</italic></bold>: Georgia • 1 adult, dry; type locality; J. Grego, L. Mumladze and G. Bananashvili leg.; <abbrev xmlns:xlink="http://www.w3.org/1999/xlink" content-type="institution" xlink:title="Ilia State University, Tbilisi, Georgia" id="ABBRID0EEDAK" xlink:type="simple">ISU</abbrev> FM-T014-H. <bold><italic>Paratypes</italic></bold>: same as for holotype, <abbrev xmlns:xlink="http://www.w3.org/1999/xlink" content-type="institution" xlink:title="Ilia State University, Tbilisi, Georgia" id="ABBRID0EMDAK" xlink:type="simple">ISU</abbrev> FM-T014-P1/1 dry, coll. JG F1409/1dry.</p></tp:treatment-sec><tp:treatment-sec sec-type="diagnosis" id="SECID0ERDAK"><title>Diagnosis.</title><p>The species differs from the most closely related <italic><tp:taxon-name><tp:taxon-name-part taxon-name-part-type="genus" reg="Imeretiopsis">Imeretiopsis</tp:taxon-name-part> <tp:taxon-name-part taxon-name-part-type="species" reg="gorgoleti">gorgoleti</tp:taxon-name-part></tp:taxon-name></italic> sp. nov. by its much smaller, less inflated shells with proportionally smaller and less expanded aperture and by the smaller umbilicus. From the other stygobiotic gastropods of the region with similar shell shape it differs by its smaller shell with the sinuated lateral labral profile. From the sympatric <italic><tp:taxon-name><tp:taxon-name-part taxon-name-part-type="genus" reg="Imeretiopsis">I.</tp:taxon-name-part> <tp:taxon-name-part taxon-name-part-type="species" reg="cameroni">cameroni</tp:taxon-name-part></tp:taxon-name></italic> sp. nov. it differs by the much smaller shell, more inflated whorls, flatter apex and more open umbilicus. Measurement comparison <italic><tp:taxon-name><tp:taxon-name-part taxon-name-part-type="genus" reg="Imeretiopsis">Imeretiopsis</tp:taxon-name-part></tp:taxon-name></italic> species is given in Table <xref ref-type="table" rid="T5">5</xref>.</p><table-wrap id="T5" position="float" orientation="portrait"><label>Table 5.</label><caption><p>Measurement comparison of species from genus <italic><tp:taxon-name><tp:taxon-name-part taxon-name-part-type="genus" reg="Imeretiopsis">Imeretiopsis</tp:taxon-name-part></tp:taxon-name></italic> gen. nov.</p></caption><table id="TID0EJ5CK" rules="all"><tbody><tr><td rowspan="2" colspan="1">
                      <bold><italic>Genus species</italic></bold>
                    </td><td rowspan="1" colspan="1">
                      <bold>H</bold>
                    </td><td rowspan="1" colspan="1">
                      <bold>W</bold>
                    </td><td rowspan="1" colspan="1">
                      <bold><abbrev xmlns:xlink="http://www.w3.org/1999/xlink" xlink:title="Height of the body whorl" id="ABBRID0EHGAK" xlink:type="simple">BH</abbrev></bold>
                    </td><td rowspan="1" colspan="1">
                      <bold><abbrev xmlns:xlink="http://www.w3.org/1999/xlink" xlink:title="Width of the body whorl" id="ABBRID0EQGAK" xlink:type="simple">BW</abbrev></bold>
                    </td><td rowspan="1" colspan="1">
                      <bold><abbrev xmlns:xlink="http://www.w3.org/1999/xlink" xlink:title="Aperture heigh" id="ABBRID0EZGAK" xlink:type="simple">AH</abbrev></bold>
                    </td><td rowspan="1" colspan="1">
                      <bold><abbrev xmlns:xlink="http://www.w3.org/1999/xlink" xlink:title="Aperture width" id="ABBRID0ECHAK" xlink:type="simple">AW</abbrev></bold>
                    </td><td rowspan="1" colspan="1">
                      <bold><abbrev xmlns:xlink="http://www.w3.org/1999/xlink" xlink:title="Aperture declination angle" id="ABBRID0ELHAK" xlink:type="simple">CA</abbrev></bold>
                    </td><td rowspan="2" colspan="1">
                      <bold>H/W</bold>
                    </td><td rowspan="2" colspan="1">
                      <bold><abbrev xmlns:xlink="http://www.w3.org/1999/xlink" xlink:title="Aperture heigh" id="ABBRID0E1HAK" xlink:type="simple">AH</abbrev> / <abbrev xmlns:xlink="http://www.w3.org/1999/xlink" xlink:title="Aperture width" id="ABBRID0E5HAK" xlink:type="simple">AW</abbrev></bold>
                    </td><td rowspan="2" colspan="1">
                      <bold>W / <abbrev xmlns:xlink="http://www.w3.org/1999/xlink" xlink:title="Width of the body whorl" id="ABBRID0EIIAK" xlink:type="simple">BW</abbrev></bold>
                    </td><td rowspan="2" colspan="1">
                      <bold>H/<abbrev xmlns:xlink="http://www.w3.org/1999/xlink" xlink:title="Height of the body whorl" id="ABBRID0ESIAK" xlink:type="simple">BH</abbrev></bold>
                    </td><td rowspan="2" colspan="1">
                      <bold>H/<abbrev xmlns:xlink="http://www.w3.org/1999/xlink" xlink:title="Aperture heigh" id="ABBRID0E3IAK" xlink:type="simple">AH</abbrev></bold>
                    </td><td rowspan="2" colspan="1">
                      <bold>W / <abbrev xmlns:xlink="http://www.w3.org/1999/xlink" xlink:title="Aperture width" id="ABBRID0EGJAK" xlink:type="simple">AW</abbrev></bold>
                    </td><td rowspan="2" colspan="1">
                      <bold>H/(W- <abbrev xmlns:xlink="http://www.w3.org/1999/xlink" xlink:title="Width of the body whorl" id="ABBRID0EQJAK" xlink:type="simple">BW</abbrev>)</bold>
                    </td></tr><tr><td rowspan="1" colspan="1">
                      <bold>mm</bold>
                    </td><td rowspan="1" colspan="1">
                      <bold>mm</bold>
                    </td><td rowspan="1" colspan="1">
                      <bold>mm</bold>
                    </td><td rowspan="1" colspan="1">
                      <bold>mm</bold>
                    </td><td rowspan="1" colspan="1">
                      <bold>mm</bold>
                    </td><td rowspan="1" colspan="1">
                      <bold>mm</bold>
                    </td><td rowspan="1" colspan="1">
                      <bold>deg.</bold>
                    </td></tr><tr><td rowspan="1" colspan="1"><italic><tp:taxon-name><tp:taxon-name-part taxon-name-part-type="genus" reg="Imeretiopsis">Imeretiopsis</tp:taxon-name-part> <tp:taxon-name-part taxon-name-part-type="species" reg="gorgoleti">gorgoleti</tp:taxon-name-part></tp:taxon-name></italic> sp. nov. <bold>Holotype</bold><abbrev xmlns:xlink="http://www.w3.org/1999/xlink" xlink:title="Type locality" id="ABBRID0ESLAK" xlink:type="simple">LT</abbrev></td><td rowspan="1" colspan="1">2.18</td><td rowspan="1" colspan="1">1.44</td><td rowspan="1" colspan="1">1.35</td><td rowspan="1" colspan="1">1.15</td><td rowspan="1" colspan="1">0.9 4</td><td rowspan="1" colspan="1">0.82</td><td rowspan="1" colspan="1">38</td><td rowspan="1" colspan="1">1.51</td><td rowspan="1" colspan="1">1.15</td><td rowspan="1" colspan="1">1.25</td><td rowspan="1" colspan="1">1.61</td><td rowspan="1" colspan="1">2.32</td><td rowspan="1" colspan="1">1.76</td><td rowspan="1" colspan="1">7.52</td></tr><tr><td rowspan="2" colspan="1"><italic><tp:taxon-name><tp:taxon-name-part taxon-name-part-type="genus" reg="Imeretiopsis">Imeretiopsis</tp:taxon-name-part> <tp:taxon-name-part taxon-name-part-type="species" reg="gorgoleti">gorgoleti</tp:taxon-name-part></tp:taxon-name></italic> sp. nov. <bold>Paratype</bold><abbrev xmlns:xlink="http://www.w3.org/1999/xlink" xlink:title="Type locality" id="ABBRID0ERNAK" xlink:type="simple">LT</abbrev></td><td rowspan="1" colspan="1">1.64</td><td rowspan="1" colspan="1">1.03</td><td rowspan="1" colspan="1">1.09</td><td rowspan="1" colspan="1">0.85</td><td rowspan="1" colspan="1">0.71</td><td rowspan="1" colspan="1">0.62</td><td rowspan="1" colspan="1">35</td><td rowspan="1" colspan="1">1.59</td><td rowspan="1" colspan="1">1.15</td><td rowspan="1" colspan="1">1.21</td><td rowspan="1" colspan="1">1.50</td><td rowspan="1" colspan="1">2.31</td><td rowspan="1" colspan="1">1.66</td><td rowspan="1" colspan="1">9.11</td></tr><tr><td rowspan="1" colspan="1">1.85</td><td rowspan="1" colspan="1">1.02</td><td rowspan="1" colspan="1">1.18</td><td rowspan="1" colspan="1">0.94</td><td rowspan="1" colspan="1">0.76</td><td rowspan="1" colspan="1">0.62</td><td rowspan="1" colspan="1">30</td><td rowspan="1" colspan="1">1.82</td><td rowspan="1" colspan="1">1.23</td><td rowspan="1" colspan="1">1.08</td><td rowspan="1" colspan="1">1.57</td><td rowspan="1" colspan="1">2.43</td><td rowspan="1" colspan="1">1.64</td><td rowspan="1" colspan="1">23.72</td></tr><tr><td rowspan="1" colspan="1"><italic><tp:taxon-name><tp:taxon-name-part taxon-name-part-type="genus" reg="Imeretiopsis">Imeretiopsis</tp:taxon-name-part> <tp:taxon-name-part taxon-name-part-type="species" reg="iazoni">iazoni</tp:taxon-name-part></tp:taxon-name></italic> sp. nov. <bold>Holotype</bold><abbrev xmlns:xlink="http://www.w3.org/1999/xlink" xlink:title="Type locality" id="ABBRID0E2QAK" xlink:type="simple">LT</abbrev></td><td rowspan="1" colspan="1">1.47</td><td rowspan="1" colspan="1">0.74</td><td rowspan="1" colspan="1">0.85</td><td rowspan="1" colspan="1">0.68</td><td rowspan="1" colspan="1">0.50</td><td rowspan="1" colspan="1">0.47</td><td rowspan="1" colspan="1">35</td><td rowspan="1" colspan="1">1.99</td><td rowspan="1" colspan="1">1.06</td><td rowspan="1" colspan="1">1.09</td><td rowspan="1" colspan="1">1.73</td><td rowspan="1" colspan="1">2.94</td><td rowspan="1" colspan="1">1.57</td><td rowspan="1" colspan="1">24.50</td></tr><tr><td rowspan="1" colspan="1"><italic><tp:taxon-name><tp:taxon-name-part taxon-name-part-type="genus" reg="Imeretiopsis">Imeretiopsis</tp:taxon-name-part> <tp:taxon-name-part taxon-name-part-type="species" reg="iazoni">iazoni</tp:taxon-name-part></tp:taxon-name></italic> sp. nov. <bold>Paratype</bold><abbrev xmlns:xlink="http://www.w3.org/1999/xlink" xlink:title="Type locality" id="ABBRID0E1SAK" xlink:type="simple">LT</abbrev></td><td rowspan="1" colspan="1">1.35</td><td rowspan="1" colspan="1">0.88</td><td rowspan="1" colspan="1">0.82</td><td rowspan="1" colspan="1">0.68</td><td rowspan="1" colspan="1">0.50</td><td rowspan="1" colspan="1">0.41</td><td rowspan="1" colspan="1">32</td><td rowspan="1" colspan="1">1.53</td><td rowspan="1" colspan="1">1.22</td><td rowspan="1" colspan="1">1.29</td><td rowspan="1" colspan="1">1.65</td><td rowspan="1" colspan="1">2.70</td><td rowspan="1" colspan="1">2.15</td><td rowspan="1" colspan="1">6.75</td></tr><tr><td rowspan="2" colspan="1"><italic><tp:taxon-name><tp:taxon-name-part taxon-name-part-type="genus" reg="Imeretiopsis">Imeretiopsis</tp:taxon-name-part> <tp:taxon-name-part taxon-name-part-type="species" reg="cameroni">cameroni</tp:taxon-name-part></tp:taxon-name></italic> sp. nov. <bold>Paratype</bold><abbrev xmlns:xlink="http://www.w3.org/1999/xlink" xlink:title="Type locality" id="ABBRID0EZUAK" xlink:type="simple">LT</abbrev></td><td rowspan="1" colspan="1">2.29</td><td rowspan="1" colspan="1">0.94</td><td rowspan="1" colspan="1">1.15</td><td rowspan="1" colspan="1">0.79</td><td rowspan="1" colspan="1">0.71</td><td rowspan="1" colspan="1">0.53</td><td rowspan="1" colspan="1">34</td><td rowspan="1" colspan="1">2.44</td><td rowspan="1" colspan="1">1.34</td><td rowspan="1" colspan="1">1.19</td><td rowspan="1" colspan="1">1.99</td><td rowspan="1" colspan="1">3.23</td><td rowspan="1" colspan="1">1.77</td><td rowspan="1" colspan="1">15.27</td></tr><tr><td rowspan="1" colspan="1">2.12</td><td rowspan="1" colspan="1">0.85</td><td rowspan="1" colspan="1">1.06</td><td rowspan="1" colspan="1">0.71</td><td rowspan="1" colspan="1">0.62</td><td rowspan="1" colspan="1">0.50</td><td rowspan="1" colspan="1">32</td><td rowspan="1" colspan="1">2.49</td><td rowspan="1" colspan="1">1.24</td><td rowspan="1" colspan="1">1.20</td><td rowspan="1" colspan="1">2.00</td><td rowspan="1" colspan="1">3.42</td><td rowspan="1" colspan="1">1.70</td><td rowspan="1" colspan="1">15.14</td></tr><tr><td rowspan="1" colspan="1"><italic><tp:taxon-name><tp:taxon-name-part taxon-name-part-type="genus" reg="Imeretiopsis">Imeretiopsis</tp:taxon-name-part> <tp:taxon-name-part taxon-name-part-type="species" reg="cameroni">cameroni</tp:taxon-name-part></tp:taxon-name></italic> sp. nov. <bold>Holotype</bold><abbrev xmlns:xlink="http://www.w3.org/1999/xlink" xlink:title="Type locality" id="ABBRID0EDYAK" xlink:type="simple">LT</abbrev></td><td rowspan="1" colspan="1">2.00</td><td rowspan="1" colspan="1">0.81</td><td rowspan="1" colspan="1">0.96</td><td rowspan="1" colspan="1">0.72</td><td rowspan="1" colspan="1">0.62</td><td rowspan="1" colspan="1">0.49</td><td rowspan="1" colspan="1">35</td><td rowspan="1" colspan="1">2.47</td><td rowspan="1" colspan="1">1.26</td><td rowspan="1" colspan="1">1.12</td><td rowspan="1" colspan="1">2.09</td><td rowspan="1" colspan="1">3.24</td><td rowspan="1" colspan="1">1.65</td><td rowspan="1" colspan="1">23.50</td></tr><tr><td rowspan="1" colspan="1"><italic><tp:taxon-name><tp:taxon-name-part taxon-name-part-type="genus" reg="Imeretiopsis">Imeretiopsis</tp:taxon-name-part> <tp:taxon-name-part taxon-name-part-type="species" reg="prometheus">prometheus</tp:taxon-name-part></tp:taxon-name></italic> sp. nov. <bold>Holotype</bold><abbrev xmlns:xlink="http://www.w3.org/1999/xlink" xlink:title="Type locality" id="ABBRID0EC1AK" xlink:type="simple">LT</abbrev></td><td rowspan="1" colspan="1">1.66</td><td rowspan="1" colspan="1">0.53</td><td rowspan="1" colspan="1">0.87</td><td rowspan="1" colspan="1">0.72</td><td rowspan="1" colspan="1">0.60</td><td rowspan="1" colspan="1">0.47</td><td rowspan="1" colspan="1">33</td><td rowspan="1" colspan="1">3.12</td><td rowspan="1" colspan="1">1.27</td><td rowspan="1" colspan="1">0.74</td><td rowspan="1" colspan="1">1.90</td><td rowspan="1" colspan="1">2.79</td><td rowspan="1" colspan="1">1.14</td><td rowspan="1" colspan="1">-8.67</td></tr><tr><td rowspan="5" colspan="1"><italic><tp:taxon-name><tp:taxon-name-part taxon-name-part-type="genus" reg="Imeretiopsis">Imeretiopsis</tp:taxon-name-part> <tp:taxon-name-part taxon-name-part-type="species" reg="prometheus">prometheus</tp:taxon-name-part></tp:taxon-name></italic> sp. nov. <bold>Topotype</bold><abbrev xmlns:xlink="http://www.w3.org/1999/xlink" xlink:title="Type locality" id="ABBRID0EB3AK" xlink:type="simple">LT</abbrev></td><td rowspan="1" colspan="1">1.63</td><td rowspan="1" colspan="1">0.85</td><td rowspan="1" colspan="1">0.88</td><td rowspan="1" colspan="1">0.75</td><td rowspan="1" colspan="1">0.55</td><td rowspan="1" colspan="1">0.48</td><td rowspan="1" colspan="1">32</td><td rowspan="1" colspan="1">1.91</td><td rowspan="1" colspan="1">1.16</td><td rowspan="1" colspan="1">1.13</td><td rowspan="1" colspan="1">1.86</td><td rowspan="1" colspan="1">2.95</td><td rowspan="1" colspan="1">1.79</td><td rowspan="1" colspan="1">16.25</td></tr><tr><td rowspan="1" colspan="1">1.55</td><td rowspan="1" colspan="1">1.63</td><td rowspan="1" colspan="1">0.90</td><td rowspan="1" colspan="1">0.70</td><td rowspan="1" colspan="1">0.53</td><td rowspan="1" colspan="1">0.45</td><td rowspan="1" colspan="1">31</td><td rowspan="1" colspan="1">0.95</td><td rowspan="1" colspan="1">1.17</td><td rowspan="1" colspan="1">2.32</td><td rowspan="1" colspan="1">1.72</td><td rowspan="1" colspan="1">2.95</td><td rowspan="1" colspan="1">3.61</td><td rowspan="1" colspan="1">1.68</td></tr><tr><td rowspan="1" colspan="1">1.43</td><td rowspan="1" colspan="1">0.75</td><td rowspan="1" colspan="1">0.75</td><td rowspan="1" colspan="1">0.63</td><td rowspan="1" colspan="1">0.48</td><td rowspan="1" colspan="1">0.38</td><td rowspan="1" colspan="1">32</td><td rowspan="1" colspan="1">1.90</td><td rowspan="1" colspan="1">1.27</td><td rowspan="1" colspan="1">1.20</td><td rowspan="1" colspan="1">1.90</td><td rowspan="1" colspan="1">3.00</td><td rowspan="1" colspan="1">2.00</td><td rowspan="1" colspan="1">11.40</td></tr><tr><td rowspan="1" colspan="1">1.48</td><td rowspan="1" colspan="1">0.88</td><td rowspan="1" colspan="1">0.85</td><td rowspan="1" colspan="1">0.70</td><td rowspan="1" colspan="1">0.58</td><td rowspan="1" colspan="1">0.45</td><td rowspan="1" colspan="1">30</td><td rowspan="1" colspan="1">1.69</td><td rowspan="1" colspan="1">1.28</td><td rowspan="1" colspan="1">1.25</td><td rowspan="1" colspan="1">1.74</td><td rowspan="1" colspan="1">2.57</td><td rowspan="1" colspan="1">1.94</td><td rowspan="1" colspan="1">8.43</td></tr><tr><td rowspan="1" colspan="1">1.70</td><td rowspan="1" colspan="1">0.88</td><td rowspan="1" colspan="1">0.88</td><td rowspan="1" colspan="1">0.73</td><td rowspan="1" colspan="1">0.53</td><td rowspan="1" colspan="1">0.46</td><td rowspan="1" colspan="1">34</td><td rowspan="1" colspan="1">1.94</td><td rowspan="1" colspan="1">1.14</td><td rowspan="1" colspan="1">1.21</td><td rowspan="1" colspan="1">1.94</td><td rowspan="1" colspan="1">3.24</td><td rowspan="1" colspan="1">1.89</td><td rowspan="1" colspan="1">11.33</td></tr><tr><td rowspan="1" colspan="1"><italic><tp:taxon-name><tp:taxon-name-part taxon-name-part-type="genus" reg="Imeretiopsis">Imeretiopsis</tp:taxon-name-part> <tp:taxon-name-part taxon-name-part-type="species" reg="nakeralaensis">nakeralaensis</tp:taxon-name-part></tp:taxon-name></italic> sp. nov. <bold>Holotype</bold><abbrev xmlns:xlink="http://www.w3.org/1999/xlink" xlink:title="Type locality" id="ABBRID0EMDBK" xlink:type="simple">LT</abbrev></td><td rowspan="1" colspan="1">2.00</td><td rowspan="1" colspan="1">1.09</td><td rowspan="1" colspan="1">1.02</td><td rowspan="1" colspan="1">0.85</td><td rowspan="1" colspan="1">0.64</td><td rowspan="1" colspan="1">0.53</td><td rowspan="1" colspan="1">29</td><td rowspan="1" colspan="1">1.84</td><td rowspan="1" colspan="1">1.20</td><td rowspan="1" colspan="1">1.28</td><td rowspan="1" colspan="1">1.96</td><td rowspan="1" colspan="1">3.13</td><td rowspan="1" colspan="1">2.04</td><td rowspan="1" colspan="1">8.55</td></tr></tbody></table></table-wrap></tp:treatment-sec><tp:treatment-sec sec-type="description" id="SECID0EZEBK"><title>Description.</title><p><bold><italic>Shell</italic></bold>: rather small, 1.38–1.47 mm high, elongate-conical with four whorls, blunt and flat apex, inflated whorls and deep suture. Umbilicus narrow, almost closed. Shell surface glossy, milky white with irregular growth lines, randomly forming faint, rib-like structures. Aperture irregularly oval, slightly depressed from columellar side and slightly expanded. Lateral labral profile very weakly sinuated, columellar profile rather straight.</p><p><bold><italic>Operculum</italic></bold>: not known.</p><p><bold><italic>Animal body</italic></bold>: not known.</p><p><bold><italic>Holotype measurements</italic></bold>: H-1.47 mm; W-0.74 mm; <abbrev xmlns:xlink="http://www.w3.org/1999/xlink" xlink:title="Height of the body whorl" id="ABBRID0EZFBK" xlink:type="simple">BH</abbrev>-0.85 mm; <abbrev xmlns:xlink="http://www.w3.org/1999/xlink" xlink:title="Width of the body whorl" id="ABBRID0E4FBK" xlink:type="simple">BW</abbrev>-0.68 mm; <abbrev xmlns:xlink="http://www.w3.org/1999/xlink" xlink:title="Aperture heigh" id="ABBRID0EBGBK" xlink:type="simple">AH</abbrev>-0.50 mm; <abbrev xmlns:xlink="http://www.w3.org/1999/xlink" xlink:title="Aperture width" id="ABBRID0EFGBK" xlink:type="simple">AW</abbrev>-0.47 mm; <abbrev xmlns:xlink="http://www.w3.org/1999/xlink" xlink:title="Aperture declination angle" id="ABBRID0EJGBK" xlink:type="simple">CA</abbrev>: 35°.</p><p><bold><italic>Anatomy</italic></bold>: not known.</p></tp:treatment-sec><tp:treatment-sec sec-type="etymology" id="SECID0EUGBK"><title>Etymology.</title><p>Named after the type locality, Iazoni Cave (იაზონის მღვიმე) (= Tskal-Tsiteli = Rioni Cave (= წყალწითელას = რიონის მღვიმე)) in Kutaisi.</p></tp:treatment-sec><tp:treatment-sec sec-type="habitat" id="SECID0EZGBK"><title>Habitat.</title><p>Stygobiotic species. See habitat of <italic><tp:taxon-name><tp:taxon-name-part taxon-name-part-type="genus" reg="Imeretiopsis">Imeretiopsis</tp:taxon-name-part> <tp:taxon-name-part taxon-name-part-type="species" reg="cameroni">cameroni</tp:taxon-name-part></tp:taxon-name></italic> sp. nov.</p></tp:treatment-sec><tp:treatment-sec sec-type="distribution" id="SECID0EKHBK"><title>Distribution.</title><p>Only known from the type locality.</p></tp:treatment-sec><tp:treatment-sec sec-type="conservation status" id="SECID0EPHBK"><title>Conservation status.</title><p>The number of known locations (1) is no more than 5 and <abbrev xmlns:xlink="http://www.w3.org/1999/xlink" xlink:title="Extent of occurrence" id="ABBRID0EVHBK" xlink:type="simple">EOO</abbrev> is smaller than 20 km<sup>2</sup>. There is no reason to suppose that <abbrev xmlns:xlink="http://www.w3.org/1999/xlink" xlink:title="Area of occupancy" id="ABBRID0E2HBK" xlink:type="simple">AOO</abbrev>, <abbrev xmlns:xlink="http://www.w3.org/1999/xlink" xlink:title="Extent of occurrence" id="ABBRID0E6HBK" xlink:type="simple">EOO</abbrev>, number of locations, number of subpopulations or the number or mature individuals are declining however due to its extremely small <abbrev xmlns:xlink="http://www.w3.org/1999/xlink" xlink:title="Extent of occurrence" id="ABBRID0EDIBK" xlink:type="simple">EOO</abbrev> we assessed as Vulnerable (<abbrev xmlns:xlink="http://www.w3.org/1999/xlink" xlink:title="Vulnerable" id="ABBRID0EHIBK" xlink:type="simple">VU</abbrev>) D2.</p></tp:treatment-sec><tp:treatment-sec sec-type="remarks" id="SECID0ELIBK"><title>Remarks.</title><p>The assignment to the genus <italic><tp:taxon-name><tp:taxon-name-part taxon-name-part-type="genus" reg="Imeretiopsis">Imeretiopsis</tp:taxon-name-part></tp:taxon-name></italic> gen. nov. is only provisional due to sinuated aperture margins and resemblance to <italic><tp:taxon-name><tp:taxon-name-part taxon-name-part-type="genus" reg="Imeretiopsis">I.</tp:taxon-name-part> <tp:taxon-name-part taxon-name-part-type="species" reg="gorgoleti">gorgoleti</tp:taxon-name-part></tp:taxon-name></italic>. sp. nov.; molecular data will be needed to determine its true taxonomic status. The type locality has indications of occasional pollution, and most of the stygobiotic <tp:taxon-name><tp:taxon-name-part taxon-name-part-type="phylum">Mollusca</tp:taxon-name-part></tp:taxon-name> endemic to the cave (<italic><tp:taxon-name><tp:taxon-name-part taxon-name-part-type="genus" reg="Motsametia">M.</tp:taxon-name-part> <tp:taxon-name-part taxon-name-part-type="species" reg="borutzkii">borutzkii</tp:taxon-name-part></tp:taxon-name></italic> (Shadin, 1932), <italic><tp:taxon-name><tp:taxon-name-part taxon-name-part-type="genus" reg="Euglesa">Euglesa</tp:taxon-name-part> <tp:taxon-name-part taxon-name-part-type="species" reg="subterranea">subterranea</tp:taxon-name-part></tp:taxon-name></italic> (Shadin, 1932) and <italic><tp:taxon-name><tp:taxon-name-part taxon-name-part-type="genus" reg="Imeretiopsis">Imeretiopsis</tp:taxon-name-part> <tp:taxon-name-part taxon-name-part-type="species" reg="cameroni">cameroni</tp:taxon-name-part></tp:taxon-name></italic> sp. nov.) have shown declining populations. The new species is scarcer than all of the sympatric species.</p></tp:treatment-sec><tp:treatment-sec><!--Section generated to contain objects referenced in tp:taxon-treatment.--><fig id="F20" position="float" orientation="portrait"><object-id xmlns:xlink="http://www.w3.org/1999/xlink" content-type="doi" xlink:type="simple">10.3897/zookeys.955.51983.plate8</object-id><object-id xmlns:xlink="http://www.w3.org/1999/xlink" content-type="arpha" xlink:type="simple">D0E27140-1EE4-56D8-AE6B-238C1F17FDA5</object-id><label>Plate 8.</label><caption><p><bold>1–4</bold><italic><tp:taxon-name><tp:taxon-name-part taxon-name-part-type="genus" reg="Imeretiopsis">Imeretiopsis</tp:taxon-name-part> <tp:taxon-name-part taxon-name-part-type="species" reg="gorgoleti">gorgoleti</tp:taxon-name-part></tp:taxon-name></italic> sp. nov., Racha, Gorgoleti, small spring above the road to Tsakhi: <bold>1</bold> holotype <bold>2</bold> paratype NHMW113279 <bold>3, 4</bold> paratypes <bold>5, 6</bold><italic><tp:taxon-name><tp:taxon-name-part taxon-name-part-type="genus" reg="Imeretiopsis">I.</tp:taxon-name-part> <tp:taxon-name-part taxon-name-part-type="species" reg="iazoni">iazoni</tp:taxon-name-part></tp:taxon-name></italic> sp. nov., Imereti, Kutaisi, Iazoni Cave: <bold>5</bold> holotype <bold>6</bold> paratype <bold>7, 8</bold><italic><tp:taxon-name><tp:taxon-name-part taxon-name-part-type="genus" reg="Imeretiopsis">I.</tp:taxon-name-part> <tp:taxon-name-part taxon-name-part-type="species" reg="cameroni">cameroni</tp:taxon-name-part></tp:taxon-name></italic> sp. nov., Imereti, Kutaisi, Iazoni Cave, paratypes <bold>9–13</bold><italic><tp:taxon-name><tp:taxon-name-part taxon-name-part-type="genus" reg="Imeretiopsis">I.</tp:taxon-name-part> <tp:taxon-name-part taxon-name-part-type="species" reg="gorgoleti">gorgoleti</tp:taxon-name-part></tp:taxon-name></italic> sp. nov., specimens used for molecular and anatomical studies <bold>14</bold><italic><tp:taxon-name><tp:taxon-name-part taxon-name-part-type="genus" reg="Imeretiopsis">I.</tp:taxon-name-part> <tp:taxon-name-part taxon-name-part-type="species" reg="gorgoleti">gorgoleti</tp:taxon-name-part></tp:taxon-name></italic> sp. nov., operculum. The numbers correspond to individuals, and the letters represent the different views of the same individual. Photograph Sara Schnedl, <named-content xmlns:xlink="http://www.w3.org/1999/xlink" content-type="dwc:institutional_code" xlink:type="simple">NHMW</named-content>, and A. Rysiewska.</p></caption><graphic xmlns:xlink="http://www.w3.org/1999/xlink" xlink:href="zookeys-955-001-g018.jpg" position="float" orientation="portrait" xlink:type="simple" id="oo_439170.jpg"><uri content-type="original_file" xlink:type="simple">https://binary.pensoft.net/fig/439170</uri></graphic></fig></tp:treatment-sec></tp:taxon-treatment>
