# Supplementary material for: Revealing the stygobiotic and crenobiotic molluscan biodiversity hotspot in Caucasus: Part I. The phylogeny of stygobiotic Sadlerianinae Szarowska, 2006 (Mollusca, Gastropoda, Hydrobiidae) from Georgia with descriptions of five new genera and twenty-one new species
Source: Zookeys. 2020 Aug 5;955:1–77. doi: 10.3897/zookeys.955.51983 (PMC7423785; doi:10.3897/zookeys.955.51983)
Supplement: XML Treatment for Caucasopsis [file zookeys.955.51983-treatment12.xml]

<!DOCTYPE tp:taxon-treatment
  PUBLIC "-//TaxonX//DTD Taxonomic Treatment Publishing DTD v0 20100105//EN" "tax-treatment-NSO.dtd">
<tp:taxon-treatment xmlns:tp="http://www.plazi.org/taxpub"><tp:treatment-meta><kwd-group><label>Taxon classification</label><kwd><named-content xmlns:xlink="http://www.w3.org/1999/xlink" content-type="kingdom">Animalia</named-content></kwd><kwd><named-content xmlns:xlink="http://www.w3.org/1999/xlink" content-type="order">Littorinimorpha</named-content></kwd><kwd><named-content xmlns:xlink="http://www.w3.org/1999/xlink" content-type="family">Hydrobiidae</named-content></kwd></kwd-group><mixed-citation publication-type="journal"><person-group><name><surname>Grego</surname><given-names>Jozef</given-names></name><name><surname>Mumladze</surname><given-names>Levan</given-names></name><name><surname>Falniowski</surname><given-names>Andrzej</given-names></name><name><surname>Osikowski</surname><given-names>Artur</given-names></name><name><surname>Rysiewska</surname><given-names>Aleksandra</given-names></name><name><surname>Palatov</surname><given-names>Dimitry M.</given-names></name><name><surname>Hofman</surname><given-names>Sebastian</given-names></name></person-group><article-title>Revealing the stygobiotic and crenobiotic molluscan biodiversity hotspot in Caucasus: Part I. The phylogeny of stygobiotic <tp:taxon-name><tp:taxon-name-part taxon-name-part-type="subfamily">Sadlerianinae</tp:taxon-name-part></tp:taxon-name> Szarowska, 2006 (<tp:taxon-name><tp:taxon-name-part taxon-name-part-type="phylum">Mollusca</tp:taxon-name-part></tp:taxon-name>, <tp:taxon-name><tp:taxon-name-part taxon-name-part-type="class">Gastropoda</tp:taxon-name-part></tp:taxon-name>, <tp:taxon-name><tp:taxon-name-part taxon-name-part-type="family">Hydrobiidae</tp:taxon-name-part></tp:taxon-name>) from Georgia with descriptions of five new genera and twenty-one new species</article-title><source>Zookeys</source><day>05</day><month>8</month><year>2020</year><volume>955</volume><fpage>1</fpage><lpage>77</lpage><pub-id pub-id-type="doi">10.3897/zookeys.955.51983</pub-id></mixed-citation></tp:treatment-meta><tp:nomenclature><label>Genus</label><tp:taxon-name><object-id xmlns:xlink="http://www.w3.org/1999/xlink" content-type="arpha" xlink:type="simple">65E19D73-6DF6-5BBC-8652-527192705777</object-id>
              <tp:taxon-name-part taxon-name-part-type="genus" reg="Caucasopsis">Caucasopsis</tp:taxon-name-part>
              <object-id xmlns:xlink="http://www.w3.org/1999/xlink" content-type="zoobank" xlink:type="simple">http://zoobank.org/7FAE27A6-16B9-4946-A5E8-4CAD2DCF6C33</object-id>
            </tp:taxon-name><tp:taxon-authority>Grego &amp; Mumladze</tp:taxon-authority><tp:taxon-status xmlns:xlink="http://www.w3.org/1999/xlink" xlink:type="simple">gen. nov.</tp:taxon-status></tp:nomenclature><tp:treatment-sec sec-type="type species" id="SECID0EOLBK"><title>Type species.</title><p><italic><tp:taxon-name><tp:taxon-name-part taxon-name-part-type="genus" reg="Caucasopsis">Caucasopsis</tp:taxon-name-part> <tp:taxon-name-part taxon-name-part-type="species" reg="letsurtsume">letsurtsume</tp:taxon-name-part></tp:taxon-name></italic> Grego &amp; Mumladze, sp. nov.</p></tp:treatment-sec><tp:treatment-sec sec-type="Species assigned to the genus" id="SECID0E6LBK"><title>Species assigned to the genus.</title><p><italic><tp:taxon-name><tp:taxon-name-part taxon-name-part-type="genus" reg="Paladilhiopsis">Paladilhiopsis</tp:taxon-name-part> <tp:taxon-name-part taxon-name-part-type="species" reg="shadini">shadini</tp:taxon-name-part></tp:taxon-name></italic> Starobogatov, 1962, <italic><tp:taxon-name><tp:taxon-name-part taxon-name-part-type="genus" reg="Paldilhiopsis">Paldilhiopsis</tp:taxon-name-part> <tp:taxon-name-part taxon-name-part-type="species" reg="subovata">subovata</tp:taxon-name-part></tp:taxon-name></italic> Starobogatov, 1962; <italic><tp:taxon-name><tp:taxon-name-part taxon-name-part-type="genus" reg="Paladilhiopsis">Paladilhiopsis</tp:taxon-name-part> <tp:taxon-name-part taxon-name-part-type="species" reg="pulcherrima">pulcherrima</tp:taxon-name-part></tp:taxon-name></italic> Starobogatov, 1962; <italic><tp:taxon-name><tp:taxon-name-part taxon-name-part-type="genus" reg="Paladilhiopsis">Paladilhiopsis</tp:taxon-name-part> <tp:taxon-name-part taxon-name-part-type="species" reg="orientalis">orientalis</tp:taxon-name-part></tp:taxon-name></italic> Starobogatov, 1962 <italic><tp:taxon-name><tp:taxon-name-part taxon-name-part-type="genus" reg="Paladilhiopsis">Paladilhiopsis</tp:taxon-name-part> <tp:taxon-name-part taxon-name-part-type="species" reg="schakuranica">schakuranica</tp:taxon-name-part></tp:taxon-name></italic> Starobogatov, 1962; <italic><tp:taxon-name><tp:taxon-name-part taxon-name-part-type="genus" reg="Paladilhopsis">Paladilhopsis</tp:taxon-name-part> <tp:taxon-name-part taxon-name-part-type="species" reg="aculeus">aculeus</tp:taxon-name-part></tp:taxon-name></italic> Starobogatov, 1962; <italic><tp:taxon-name><tp:taxon-name-part taxon-name-part-type="genus" reg="Caucasopsis">Caucasopsis</tp:taxon-name-part> <tp:taxon-name-part taxon-name-part-type="species" reg="letsurtsume">letsurtsume</tp:taxon-name-part></tp:taxon-name></italic> Grego &amp; Mumladze, sp. nov., <italic><tp:taxon-name><tp:taxon-name-part taxon-name-part-type="genus" reg="Caucasopsis">Caucasopsis</tp:taxon-name-part> <tp:taxon-name-part taxon-name-part-type="species" reg="olsavskyi">olsavskyi</tp:taxon-name-part></tp:taxon-name></italic> Grego &amp; Mumladze, sp. nov., <italic><tp:taxon-name><tp:taxon-name-part taxon-name-part-type="genus" reg="Caucasopsis">Caucasopsis</tp:taxon-name-part> <tp:taxon-name-part taxon-name-part-type="species" reg="egrisi">egrisi</tp:taxon-name-part></tp:taxon-name></italic> Grego &amp; Mumladze, sp. nov.</p></tp:treatment-sec><tp:treatment-sec sec-type="diagnosis" id="SECID0EIPBK"><title>Diagnosis.</title><p>The new genus has a shell shape similar to members of the genus <italic><tp:taxon-name><tp:taxon-name-part taxon-name-part-type="genus" reg="Imeretiopsis">Imeretiopsis</tp:taxon-name-part></tp:taxon-name></italic> gen. nov. from more eastern localities of the Imereti region, which have, in contrast, a sinuated labral lateral profile. However, both genera can be clearly distinguished by their penes (Fig. <xref ref-type="fig" rid="F18">11A, B</xref>): the penis is long, with the filament (lacking in <italic><tp:taxon-name><tp:taxon-name-part taxon-name-part-type="genus" reg="Imeretiopsis">Imeretiopsis</tp:taxon-name-part></tp:taxon-name></italic>) and, below the filament, delicately marked outgrowth on the left side (in <italic><tp:taxon-name><tp:taxon-name-part taxon-name-part-type="genus" reg="Imeretiopsis">Imeretiopsis</tp:taxon-name-part></tp:taxon-name></italic> there are two broad outgrowths).</p></tp:treatment-sec><tp:treatment-sec sec-type="etymology" id="SECID0EHQBK"><title>Etymology.</title><p>The name derived from the prefix <italic><tp:taxon-name><tp:taxon-name-part taxon-name-part-type="genus" reg="Caucas">Caucas</tp:taxon-name-part></tp:taxon-name></italic>- referring to the distribution range in the Caucasus Mountains and suffix –<italic>opsis</italic> reminiscent of the previously applied genus <italic><tp:taxon-name><tp:taxon-name-part taxon-name-part-type="genus" reg="Paladilhiopsis">Paladilhiopsis</tp:taxon-name-part></tp:taxon-name> Pavlović</italic>, 1913, adopted by <xref ref-type="bibr" rid="B47">Starobogatov (1962)</xref> for the similar shelled species from Abkhazia and from the Sochi region (Russia). Its gender is feminine.</p></tp:treatment-sec><tp:treatment-sec sec-type="distribution" id="SECID0ECRBK"><title>Distribution.</title><p>The new genus <italic><tp:taxon-name><tp:taxon-name-part taxon-name-part-type="genus" reg="Caucasopsis">Caucasopsis</tp:taxon-name-part></tp:taxon-name></italic> is known from the Samegrelo region, and likely from the Abkhazia and Sochi regions in the Russian Federation (Fig. <xref ref-type="fig" rid="F15">10</xref>).</p></tp:treatment-sec><tp:treatment-sec><!--Section generated to contain objects referenced in tp:taxon-treatment.--><fig id="F18" position="float" orientation="portrait"><object-id xmlns:xlink="http://www.w3.org/1999/xlink" content-type="doi" xlink:type="simple">10.3897/zookeys.955.51983.figure11</object-id><object-id xmlns:xlink="http://www.w3.org/1999/xlink" content-type="arpha" xlink:type="simple">40927237-D3F7-59C1-8FA0-309C1C0FE8C3</object-id><label>Figure 11.</label><caption><p>Morphology of the penis <bold>A, B</bold><italic><tp:taxon-name><tp:taxon-name-part taxon-name-part-type="genus" reg="Caucasopsis">Caucasopsis</tp:taxon-name-part> <tp:taxon-name-part taxon-name-part-type="species" reg="letsurtsume">letsurtsume</tp:taxon-name-part></tp:taxon-name></italic> sp. nov., Samegrelo: <bold>A</bold> ventrally <bold>B</bold> dorsally <bold>C</bold><italic><tp:taxon-name><tp:taxon-name-part taxon-name-part-type="genus" reg="Imeretiopsis">Imeretiopsis</tp:taxon-name-part> <tp:taxon-name-part taxon-name-part-type="species" reg="gorgoleti">gorgoleti</tp:taxon-name-part></tp:taxon-name></italic> sp. nov. Photograph A. Falniowski and A. Rysiewska.</p></caption><graphic xmlns:xlink="http://www.w3.org/1999/xlink" xlink:href="zookeys-955-001-g019.jpg" position="float" orientation="portrait" xlink:type="simple" id="oo_439171.jpg"><uri content-type="original_file" xlink:type="simple">https://binary.pensoft.net/fig/439171</uri></graphic></fig><fig id="F15" position="float" orientation="portrait"><object-id xmlns:xlink="http://www.w3.org/1999/xlink" content-type="doi" xlink:type="simple">10.3897/zookeys.955.51983.figure10</object-id><object-id xmlns:xlink="http://www.w3.org/1999/xlink" content-type="arpha" xlink:type="simple">1175AF6C-3001-5D7E-9686-A3F17199745A</object-id><label>Figure 10.</label><caption><p>Distribution map of <italic><tp:taxon-name><tp:taxon-name-part taxon-name-part-type="genus" reg="Imeretiopsis">Imeretiopsis</tp:taxon-name-part></tp:taxon-name></italic> gen. nov.: (magenta dots) and <italic><tp:taxon-name><tp:taxon-name-part taxon-name-part-type="genus" reg="Caucasopsis">Caucasopsis</tp:taxon-name-part></tp:taxon-name></italic> gen. nov. (blue dots) <bold>6</bold><italic><tp:taxon-name><tp:taxon-name-part taxon-name-part-type="genus" reg="Imeretiopsis">I.</tp:taxon-name-part> <tp:taxon-name-part taxon-name-part-type="species" reg="cameroni">cameroni</tp:taxon-name-part></tp:taxon-name></italic> sp. nov. and <italic><tp:taxon-name><tp:taxon-name-part taxon-name-part-type="genus" reg="Imeretiopsis">I.</tp:taxon-name-part> <tp:taxon-name-part taxon-name-part-type="species" reg="iazoni">iazoni</tp:taxon-name-part></tp:taxon-name></italic> sp. nov. <bold>7</bold><italic><tp:taxon-name><tp:taxon-name-part taxon-name-part-type="genus" reg="Imeretiopsis">Imeretiopsis</tp:taxon-name-part> <tp:taxon-name-part taxon-name-part-type="species" reg="prometheus">prometheus</tp:taxon-name-part></tp:taxon-name></italic> sp. nov. <bold>8</bold><italic><tp:taxon-name><tp:taxon-name-part taxon-name-part-type="genus" reg="Imeretiopsis">I.</tp:taxon-name-part> <tp:taxon-name-part taxon-name-part-type="species" reg="nakeralaensis">nakeralaensis</tp:taxon-name-part></tp:taxon-name></italic> sp. nov. <bold>9</bold><italic><tp:taxon-name><tp:taxon-name-part taxon-name-part-type="genus" reg="Imeretiopsis">I.</tp:taxon-name-part> <tp:taxon-name-part taxon-name-part-type="species" reg="gorgoleti">gorgoleti</tp:taxon-name-part></tp:taxon-name></italic> sp. nov. <bold>0</bold><italic><tp:taxon-name><tp:taxon-name-part taxon-name-part-type="genus" reg="Caucasopsis">Caucasopsis</tp:taxon-name-part> <tp:taxon-name-part taxon-name-part-type="species" reg="orientalis">orientalis</tp:taxon-name-part></tp:taxon-name></italic> (Starobogatov, 1962), <italic><tp:taxon-name><tp:taxon-name-part taxon-name-part-type="genus" reg="Caucasopsis">C.</tp:taxon-name-part> <tp:taxon-name-part taxon-name-part-type="species" reg="subovata">subovata</tp:taxon-name-part></tp:taxon-name></italic> (Starobogatov, 1962) and <italic><tp:taxon-name><tp:taxon-name-part taxon-name-part-type="genus" reg="Caucasopsis">C.</tp:taxon-name-part> <tp:taxon-name-part taxon-name-part-type="species" reg="pulcherrima">pulcherrima</tp:taxon-name-part></tp:taxon-name></italic> (Starobogatov, 1962) <bold>3</bold><italic><tp:taxon-name><tp:taxon-name-part taxon-name-part-type="genus" reg="Caucasopsis">C.</tp:taxon-name-part> <tp:taxon-name-part taxon-name-part-type="species" reg="shadini">shadini</tp:taxon-name-part></tp:taxon-name></italic> (Starobogatov, 1962) <bold>4</bold><italic><tp:taxon-name><tp:taxon-name-part taxon-name-part-type="genus" reg="Caucasopsis">C.</tp:taxon-name-part> <tp:taxon-name-part taxon-name-part-type="species" reg="aculeus">aculeus</tp:taxon-name-part></tp:taxon-name></italic> (Starobogatov, 1962) and <italic><tp:taxon-name><tp:taxon-name-part taxon-name-part-type="genus" reg="Caucasopsis">C.</tp:taxon-name-part> <tp:taxon-name-part taxon-name-part-type="species" reg="schakuranica">schakuranica</tp:taxon-name-part></tp:taxon-name></italic> (Starobogatov, 1962) <bold>22, 23</bold><italic><tp:taxon-name><tp:taxon-name-part taxon-name-part-type="genus" reg="Caucasopsis">C.</tp:taxon-name-part> <tp:taxon-name-part taxon-name-part-type="species" reg="egrisi">egrisi</tp:taxon-name-part></tp:taxon-name></italic> sp. nov. <bold>24</bold><italic><tp:taxon-name><tp:taxon-name-part taxon-name-part-type="genus" reg="Caucasopsis">C.</tp:taxon-name-part> <tp:taxon-name-part taxon-name-part-type="species" reg="olsavskyi">olsavskyi</tp:taxon-name-part></tp:taxon-name></italic> sp. nov. <bold>25, 30, 31</bold><italic><tp:taxon-name><tp:taxon-name-part taxon-name-part-type="genus" reg="Caucasopsis">C.</tp:taxon-name-part> <tp:taxon-name-part taxon-name-part-type="species" reg="letsurtsume">letsurtsume</tp:taxon-name-part></tp:taxon-name></italic> sp. nov.</p></caption><graphic xmlns:xlink="http://www.w3.org/1999/xlink" xlink:href="zookeys-955-001-g015.jpg" position="float" orientation="portrait" xlink:type="simple" id="oo_439167.jpg"><uri content-type="original_file" xlink:type="simple">https://binary.pensoft.net/fig/439167</uri></graphic></fig></tp:treatment-sec><ref-list><ref id="B47"><mixed-citation xmlns:xlink="http://www.w3.org/1999/xlink" xlink:type="simple"><person-group><name name-style="western"><surname>Starobogatov</surname><given-names>YI</given-names></name></person-group> (<year>1962</year>) <article-title>Contribution to molluscs from subterranean waters of the Caucasus.</article-title><source>Byulleten Moskovskogo Obschchestva Ispytatelei Prirody, Otdel biologicheskiy</source><volume>67</volume>: <fpage>42</fpage>–<lpage>54</lpage>.</mixed-citation></ref></ref-list></tp:taxon-treatment>
