# Supplementary material for: Revealing the stygobiotic and crenobiotic molluscan biodiversity hotspot in Caucasus: Part I. The phylogeny of stygobiotic Sadlerianinae Szarowska, 2006 (Mollusca, Gastropoda, Hydrobiidae) from Georgia with descriptions of five new genera and twenty-one new species
Source: Zookeys. 2020 Aug 5;955:1–77. doi: 10.3897/zookeys.955.51983 (PMC7423785; doi:10.3897/zookeys.955.51983)
Supplement: XML Treatment for Caucasopsis olsavskyi [file zookeys.955.51983-treatment14.xml]

<!DOCTYPE tp:taxon-treatment
  PUBLIC "-//TaxonX//DTD Taxonomic Treatment Publishing DTD v0 20100105//EN" "tax-treatment-NSO.dtd">
<tp:taxon-treatment xmlns:tp="http://www.plazi.org/taxpub"><tp:treatment-meta><kwd-group><label>Taxon classification</label><kwd><named-content xmlns:xlink="http://www.w3.org/1999/xlink" content-type="kingdom">Animalia</named-content></kwd><kwd><named-content xmlns:xlink="http://www.w3.org/1999/xlink" content-type="order">Littorinimorpha</named-content></kwd><kwd><named-content xmlns:xlink="http://www.w3.org/1999/xlink" content-type="family">Hydrobiidae</named-content></kwd></kwd-group><mixed-citation publication-type="journal"><person-group><name><surname>Grego</surname><given-names>Jozef</given-names></name><name><surname>Mumladze</surname><given-names>Levan</given-names></name><name><surname>Falniowski</surname><given-names>Andrzej</given-names></name><name><surname>Osikowski</surname><given-names>Artur</given-names></name><name><surname>Rysiewska</surname><given-names>Aleksandra</given-names></name><name><surname>Palatov</surname><given-names>Dimitry M.</given-names></name><name><surname>Hofman</surname><given-names>Sebastian</given-names></name></person-group><article-title>Revealing the stygobiotic and crenobiotic molluscan biodiversity hotspot in Caucasus: Part I. The phylogeny of stygobiotic <tp:taxon-name><tp:taxon-name-part taxon-name-part-type="subfamily">Sadlerianinae</tp:taxon-name-part></tp:taxon-name> Szarowska, 2006 (<tp:taxon-name><tp:taxon-name-part taxon-name-part-type="phylum">Mollusca</tp:taxon-name-part></tp:taxon-name>, <tp:taxon-name><tp:taxon-name-part taxon-name-part-type="class">Gastropoda</tp:taxon-name-part></tp:taxon-name>, <tp:taxon-name><tp:taxon-name-part taxon-name-part-type="family">Hydrobiidae</tp:taxon-name-part></tp:taxon-name>) from Georgia with descriptions of five new genera and twenty-one new species</article-title><source>Zookeys</source><day>05</day><month>8</month><year>2020</year><volume>955</volume><fpage>1</fpage><lpage>77</lpage><pub-id pub-id-type="doi">10.3897/zookeys.955.51983</pub-id></mixed-citation></tp:treatment-meta><tp:nomenclature><tp:taxon-name><object-id xmlns:xlink="http://www.w3.org/1999/xlink" content-type="arpha" xlink:type="simple">204FCF06-5FC8-51CB-BF6D-2424D500690E</object-id>
              <tp:taxon-name-part taxon-name-part-type="genus" reg="Caucasopsis">Caucasopsis</tp:taxon-name-part>
              <tp:taxon-name-part taxon-name-part-type="species" reg="olsavskyi">olsavskyi</tp:taxon-name-part>
              <object-id xmlns:xlink="http://www.w3.org/1999/xlink" content-type="zoobank" xlink:type="simple">http://zoobank.org/F220AA48-63FE-4C96-A2CB-05D7AFEEF821</object-id>
            </tp:taxon-name><tp:taxon-authority>Mumladze &amp; Grego</tp:taxon-authority><tp:taxon-status xmlns:xlink="http://www.w3.org/1999/xlink" xlink:type="simple">sp. nov.</tp:taxon-status><xref ref-type="fig" rid="F21">Plates 9 (1); 10(3)</xref></tp:nomenclature><tp:treatment-sec sec-type="type locality" id="SECID0E1ECK"><title>Type locality.</title><p>Georgia • Samegrelo, Chkhorotsku, Nazodelavo Cave (ნაზოდელავოს მღვიმე); <named-content xmlns:xlink="http://www.w3.org/1999/xlink" content-type="dwc:verbatimCoordinates" xlink:type="simple"><named-content content-type="geo-json" specific-use="{&#34;type&#34;:&#34;Point&#34;,&#34;coordinates&#34;:[42.220833,42.505000]}" id="NCID0EDFCK" xlink:type="simple">42°30'18"N, 42°13'15"E</named-content></named-content>; 275 m a.s.l.; sandy sediment in cave stream.</p></tp:treatment-sec><tp:treatment-sec sec-type="material" id="SECID0EIFCK"><title>Material.</title><p><bold><italic>Holotype</italic></bold>: Georgia • 1 adult, dry; type locality; 11 May 2018; J. Grego, L. Mumladze and M. Olšavský leg.; <abbrev xmlns:xlink="http://www.w3.org/1999/xlink" content-type="institution" xlink:title="Ilia State University, Tbilisi, Georgia" id="ABBRID0ETFCK" xlink:type="simple">ISU</abbrev> FM-T009-H. <bold><italic>Paratypes</italic></bold>: Georgia • same as for holotype; <abbrev xmlns:xlink="http://www.w3.org/1999/xlink" content-type="institution" xlink:title="Ilia State University, Tbilisi, Georgia" id="ABBRID0E2FCK" xlink:type="simple">ISU</abbrev> FM-T009-P1/ dry, <named-content xmlns:xlink="http://www.w3.org/1999/xlink" content-type="dwc:institutional_code" xlink:type="simple">NHMW</named-content> 113369/1 dry, coll. JG F1053/2 dry, coll. Glöer/1 dry.</p></tp:treatment-sec><tp:treatment-sec sec-type="diagnosis" id="SECID0EIGCK"><title>Diagnosis.</title><p>The new species differs from its closest relatives by its oval shell shape, proportionally smaller aperture more close-set to the columella and closed umbilicus. There is some similarity to the shell shape of <italic><tp:taxon-name><tp:taxon-name-part taxon-name-part-type="genus" reg="Caucasopsis">C.</tp:taxon-name-part> <tp:taxon-name-part taxon-name-part-type="species" reg="subovata">subovata</tp:taxon-name-part></tp:taxon-name></italic> (Starobogatov, 1962) from Abkhazia, however, the broken subfossil type does not allow more detailed comparison, and the drawing of the author within the description was likely just a reconstruction of the broken holotype.</p></tp:treatment-sec><tp:treatment-sec sec-type="description" id="SECID0EZGCK"><title>Description.</title><p><bold><italic>Shell</italic></bold>: is 1.50–1.96 mm high, elongate ovate-conical with rounded whorls and blunt apex. Surface smooth, whitish, occasionally with inorganic incrustations. Aperture proportionally small, flat-ovoid shaped, situated below larger body whorl. Lateral profile of labral margin straight, columellar margin very weakly sinuated. Umbilicus closed.</p><p><bold><italic>Operculum</italic></bold>: not known.</p><p><bold><italic>Animal body</italic></bold>: not known.</p><p><bold><italic>Holotype measurements</italic></bold>: H-1.87 mm; W-0.85 mm; <abbrev xmlns:xlink="http://www.w3.org/1999/xlink" xlink:title="Height of the body whorl" id="ABBRID0EZHCK" xlink:type="simple">BH</abbrev>-0.94 mm; <abbrev xmlns:xlink="http://www.w3.org/1999/xlink" xlink:title="Width of the body whorl" id="ABBRID0E4HCK" xlink:type="simple">BW</abbrev>-0.77 mm; <abbrev xmlns:xlink="http://www.w3.org/1999/xlink" xlink:title="Aperture heigh" id="ABBRID0EBICK" xlink:type="simple">AH</abbrev>-0.60 mm; <abbrev xmlns:xlink="http://www.w3.org/1999/xlink" xlink:title="Aperture width" id="ABBRID0EFICK" xlink:type="simple">AW</abbrev>-0.45 mm; <abbrev xmlns:xlink="http://www.w3.org/1999/xlink" xlink:title="Aperture declination angle" id="ABBRID0EJICK" xlink:type="simple">CA</abbrev>: 26°.</p><p><bold><italic>Anatomy</italic></bold>: not known.</p></tp:treatment-sec><tp:treatment-sec sec-type="etymology" id="SECID0EUICK"><title>Etymology.</title><p>Named for our friend Mário Olšavský, geologist and speleologist from Banská Bystrica, Slovakia, who actively participated in the field trip to Georgia.</p></tp:treatment-sec><tp:treatment-sec sec-type="habitat" id="SECID0EZICK"><title>Habitat.</title><p>Stygobiotic species. Empty shells were found at the sandy bottom of the cave stream inside a conglomerate cave. The empty shells were very scarce, as an undetermined <italic><tp:taxon-name><tp:taxon-name-part taxon-name-part-type="genus" reg="Tschernomorica">Tschernomorica</tp:taxon-name-part></tp:taxon-name></italic> sp. was more abundant in the type locality.</p></tp:treatment-sec><tp:treatment-sec sec-type="distribution" id="SECID0EGJCK"><title>Distribution.</title><p>Only known from the type locality.</p></tp:treatment-sec><tp:treatment-sec sec-type="conservation status" id="SECID0ELJCK"><title>Conservation status.</title><p>The number of known locations (1) is no more than 5 and <abbrev xmlns:xlink="http://www.w3.org/1999/xlink" xlink:title="Extent of occurrence" id="ABBRID0ERJCK" xlink:type="simple">EOO</abbrev> is smaller than 20 km<sup>2</sup>. There is no reason to suppose that <abbrev xmlns:xlink="http://www.w3.org/1999/xlink" xlink:title="Area of occupancy" id="ABBRID0EXJCK" xlink:type="simple">AOO</abbrev>, <abbrev xmlns:xlink="http://www.w3.org/1999/xlink" xlink:title="Extent of occurrence" id="ABBRID0E2JCK" xlink:type="simple">EOO</abbrev>, number of locations, number of subpopulations or the number or mature individuals are declining however due to its extremely small <abbrev xmlns:xlink="http://www.w3.org/1999/xlink" xlink:title="Extent of occurrence" id="ABBRID0E6JCK" xlink:type="simple">EOO</abbrev> we assessed as Vulnerable (<abbrev xmlns:xlink="http://www.w3.org/1999/xlink" xlink:title="Vulnerable" id="ABBRID0EDKCK" xlink:type="simple">VU</abbrev>) D2.</p></tp:treatment-sec><tp:treatment-sec><!--Section generated to contain objects referenced in tp:taxon-treatment.--><fig id="F21" position="float" orientation="portrait"><object-id xmlns:xlink="http://www.w3.org/1999/xlink" content-type="doi" xlink:type="simple">10.3897/zookeys.955.51983.plate9</object-id><object-id xmlns:xlink="http://www.w3.org/1999/xlink" content-type="arpha" xlink:type="simple">A3BC34F2-0A7B-5718-BEA8-B9D98385AB5F</object-id><label>Plate 9.</label><caption><p><bold>1</bold><italic><tp:taxon-name><tp:taxon-name-part taxon-name-part-type="genus" reg="Caucasopsis">Caucasopsis</tp:taxon-name-part> <tp:taxon-name-part taxon-name-part-type="species" reg="olsavskyi">olsavskyi</tp:taxon-name-part></tp:taxon-name></italic> sp. nov., Samegrelo, Chkhorotsku, Nazodelavo Cave, holotype <bold>2</bold><italic><tp:taxon-name><tp:taxon-name-part taxon-name-part-type="genus" reg="Caucasopsis">C.</tp:taxon-name-part> <tp:taxon-name-part taxon-name-part-type="species" reg="letsurtsume">letsurtsume</tp:taxon-name-part></tp:taxon-name></italic> sp. nov., Samegrelo, Chkhorotsku, Letsurtsume, Letsurtsume Cave, holotype <bold>3</bold><italic><tp:taxon-name><tp:taxon-name-part taxon-name-part-type="genus" reg="Caucasopsis">C.</tp:taxon-name-part> <tp:taxon-name-part taxon-name-part-type="species" reg="letsurtsume">letsurtsume</tp:taxon-name-part></tp:taxon-name></italic> sp. nov., Samegrelo, Chkhorotsku, Kachara Cave <bold>4</bold><italic><tp:taxon-name><tp:taxon-name-part taxon-name-part-type="genus" reg="Caucasopsis">C.</tp:taxon-name-part> <tp:taxon-name-part taxon-name-part-type="species" reg="egrisi">egrisi</tp:taxon-name-part></tp:taxon-name></italic> sp. nov., Samegrelo, Pirveli Balda, Motena Cave form <bold>5, 6</bold><italic><tp:taxon-name><tp:taxon-name-part taxon-name-part-type="genus" reg="Caucasopsis">C.</tp:taxon-name-part> <tp:taxon-name-part taxon-name-part-type="species" reg="egrisi">egrisi</tp:taxon-name-part></tp:taxon-name></italic> sp. nov., Samegrelo, Pirveli Balda, spring in village: <bold>5</bold> holotype <bold>6</bold> paratype <bold>7</bold><italic><tp:taxon-name><tp:taxon-name-part taxon-name-part-type="genus" reg="Imeretiopsis">Imeretiopsis</tp:taxon-name-part> <tp:taxon-name-part taxon-name-part-type="species" reg="prometheus">prometheus</tp:taxon-name-part></tp:taxon-name></italic> sp. nov., Imereti, Kumistavi, Prometheus Cave, holotype <bold>8</bold><italic><tp:taxon-name><tp:taxon-name-part taxon-name-part-type="genus" reg="Imeretiopsis">I.</tp:taxon-name-part> <tp:taxon-name-part taxon-name-part-type="species" reg="cameroni">cameroni</tp:taxon-name-part></tp:taxon-name></italic> sp. nov., Imereti, Kutaisi, Iazoni (Tskhal-Tsiteli) Cave Spring, holotype <bold>9</bold><italic><tp:taxon-name><tp:taxon-name-part taxon-name-part-type="genus" reg="Imeretiopsis">I.</tp:taxon-name-part> <tp:taxon-name-part taxon-name-part-type="species" reg="nakeralaensis">nakeralaensis</tp:taxon-name-part></tp:taxon-name></italic> sp. nov., Imereti, Tikibuli, spring above Tikibuli-Nikortsminda road to Nakerala pass, holotype <bold>10</bold><italic><tp:taxon-name><tp:taxon-name-part taxon-name-part-type="genus" reg="Caucasopsis">C.</tp:taxon-name-part> <tp:taxon-name-part taxon-name-part-type="species" reg="letsurtsume">letsurtsume</tp:taxon-name-part></tp:taxon-name></italic> sp. nov., Samegrelo, Chkhorotsku, Letsurtsume, Letsurtsume Cave, robust morphotype. The numbers correspond to individuals, and the letters represent the different views of the same individual. Photograph J. Grego.</p></caption><graphic xmlns:xlink="http://www.w3.org/1999/xlink" xlink:href="zookeys-955-001-g020.jpg" position="float" orientation="portrait" xlink:type="simple" id="oo_439172.jpg"><uri content-type="original_file" xlink:type="simple">https://binary.pensoft.net/fig/439172</uri></graphic></fig></tp:treatment-sec></tp:taxon-treatment>
