# Supplementary material for: Revealing the stygobiotic and crenobiotic molluscan biodiversity hotspot in Caucasus: Part I. The phylogeny of stygobiotic Sadlerianinae Szarowska, 2006 (Mollusca, Gastropoda, Hydrobiidae) from Georgia with descriptions of five new genera and twenty-one new species
Source: Zookeys. 2020 Aug 5;955:1–77. doi: 10.3897/zookeys.955.51983 (PMC7423785; doi:10.3897/zookeys.955.51983)
Supplement: XML Treatment for Caucasopsis egrisi [file zookeys.955.51983-treatment15.xml]

<!DOCTYPE tp:taxon-treatment
  PUBLIC "-//TaxonX//DTD Taxonomic Treatment Publishing DTD v0 20100105//EN" "tax-treatment-NSO.dtd">
<tp:taxon-treatment xmlns:tp="http://www.plazi.org/taxpub"><tp:treatment-meta><kwd-group><label>Taxon classification</label><kwd><named-content xmlns:xlink="http://www.w3.org/1999/xlink" content-type="kingdom">Animalia</named-content></kwd><kwd><named-content xmlns:xlink="http://www.w3.org/1999/xlink" content-type="order">Littorinimorpha</named-content></kwd><kwd><named-content xmlns:xlink="http://www.w3.org/1999/xlink" content-type="family">Hydrobiidae</named-content></kwd></kwd-group><mixed-citation publication-type="journal"><person-group><name><surname>Grego</surname><given-names>Jozef</given-names></name><name><surname>Mumladze</surname><given-names>Levan</given-names></name><name><surname>Falniowski</surname><given-names>Andrzej</given-names></name><name><surname>Osikowski</surname><given-names>Artur</given-names></name><name><surname>Rysiewska</surname><given-names>Aleksandra</given-names></name><name><surname>Palatov</surname><given-names>Dimitry M.</given-names></name><name><surname>Hofman</surname><given-names>Sebastian</given-names></name></person-group><article-title>Revealing the stygobiotic and crenobiotic molluscan biodiversity hotspot in Caucasus: Part I. The phylogeny of stygobiotic <tp:taxon-name><tp:taxon-name-part taxon-name-part-type="subfamily">Sadlerianinae</tp:taxon-name-part></tp:taxon-name> Szarowska, 2006 (<tp:taxon-name><tp:taxon-name-part taxon-name-part-type="phylum">Mollusca</tp:taxon-name-part></tp:taxon-name>, <tp:taxon-name><tp:taxon-name-part taxon-name-part-type="class">Gastropoda</tp:taxon-name-part></tp:taxon-name>, <tp:taxon-name><tp:taxon-name-part taxon-name-part-type="family">Hydrobiidae</tp:taxon-name-part></tp:taxon-name>) from Georgia with descriptions of five new genera and twenty-one new species</article-title><source>Zookeys</source><day>05</day><month>8</month><year>2020</year><volume>955</volume><fpage>1</fpage><lpage>77</lpage><pub-id pub-id-type="doi">10.3897/zookeys.955.51983</pub-id></mixed-citation></tp:treatment-meta><tp:nomenclature><tp:taxon-name><object-id xmlns:xlink="http://www.w3.org/1999/xlink" content-type="arpha" xlink:type="simple">9BAD2D70-2C5E-5B47-A977-481EA43A770E</object-id>
              <tp:taxon-name-part taxon-name-part-type="genus" reg="Caucasopsis">Caucasopsis</tp:taxon-name-part>
              <tp:taxon-name-part taxon-name-part-type="species" reg="egrisi">egrisi</tp:taxon-name-part>
              <object-id xmlns:xlink="http://www.w3.org/1999/xlink" content-type="zoobank" xlink:type="simple">http://zoobank.org/746702F9-8F03-425B-89C4-BFD55834BFC6</object-id>
            </tp:taxon-name><tp:taxon-authority>Grego &amp; Mumladze</tp:taxon-authority><tp:taxon-status xmlns:xlink="http://www.w3.org/1999/xlink" xlink:type="simple">sp. nov.</tp:taxon-status><xref ref-type="fig" rid="F21">Plate 9 (4–6)</xref></tp:nomenclature><tp:treatment-sec sec-type="type locality" id="SECID0EVLCK"><title>Type locality.</title><p>Georgia • Samegrelo, Pirveli Balda (პირველი ბალდა), spring in village above road; <named-content xmlns:xlink="http://www.w3.org/1999/xlink" content-type="dwc:verbatimCoordinates" xlink:type="simple"><named-content content-type="geo-json" specific-use="{&#34;type&#34;:&#34;Point&#34;,&#34;coordinates&#34;:[42.398056,42.483889]}" id="NCID0E5LCK" xlink:type="simple">42°29'2"N, 42°23'53"E</named-content></named-content>; 300 m a.s.l.</p></tp:treatment-sec><tp:treatment-sec sec-type="material" id="SECID0EDMCK"><title>Material.</title><p><bold><italic>Holotype</italic></bold>: Georgia • 1. Adult, dry; type locality; 09 May 2018; J. Grego, L. Mumladze and M. Olšavský leg.; <abbrev xmlns:xlink="http://www.w3.org/1999/xlink" content-type="institution" xlink:title="Ilia State University, Tbilisi, Georgia" id="ABBRID0EOMCK" xlink:type="simple">ISU</abbrev> FM-T007-H. <bold><italic>Paratypes</italic></bold>: Georgia • same as for holotype; <abbrev xmlns:xlink="http://www.w3.org/1999/xlink" content-type="institution" xlink:title="Ilia State University, Tbilisi, Georgia" id="ABBRID0EWMCK" xlink:type="simple">ISU</abbrev> FM-T007-P1/1 dry, coll. JG F1031/2 dry. • same as for holotype; 13 October 2019; J. Grego leg.; <abbrev xmlns:xlink="http://www.w3.org/1999/xlink" content-type="institution" xlink:title="Ilia State University, Tbilisi, Georgia" id="ABBRID0E2MCK" xlink:type="simple">ISU</abbrev> FM- T007-P2/2 dry, coll. JG F1436/22 dry <named-content xmlns:xlink="http://www.w3.org/1999/xlink" content-type="dwc:institutional_code" xlink:type="simple">SBMNH</named-content> 639553, HNMB 563965/1 dry, <named-content xmlns:xlink="http://www.w3.org/1999/xlink" content-type="dwc:institutional_code" xlink:type="simple">NHMW</named-content> 113367/1 dry.</p></tp:treatment-sec><tp:treatment-sec><!--Section generated to contain objects referenced in tp:taxon-treatment.--><fig id="F21" position="float" orientation="portrait"><object-id xmlns:xlink="http://www.w3.org/1999/xlink" content-type="doi" xlink:type="simple">10.3897/zookeys.955.51983.plate9</object-id><object-id xmlns:xlink="http://www.w3.org/1999/xlink" content-type="arpha" xlink:type="simple">A3BC34F2-0A7B-5718-BEA8-B9D98385AB5F</object-id><label>Plate 9.</label><caption><p><bold>1</bold><italic><tp:taxon-name><tp:taxon-name-part taxon-name-part-type="genus" reg="Caucasopsis">Caucasopsis</tp:taxon-name-part> <tp:taxon-name-part taxon-name-part-type="species" reg="olsavskyi">olsavskyi</tp:taxon-name-part></tp:taxon-name></italic> sp. nov., Samegrelo, Chkhorotsku, Nazodelavo Cave, holotype <bold>2</bold><italic><tp:taxon-name><tp:taxon-name-part taxon-name-part-type="genus" reg="Caucasopsis">C.</tp:taxon-name-part> <tp:taxon-name-part taxon-name-part-type="species" reg="letsurtsume">letsurtsume</tp:taxon-name-part></tp:taxon-name></italic> sp. nov., Samegrelo, Chkhorotsku, Letsurtsume, Letsurtsume Cave, holotype <bold>3</bold><italic><tp:taxon-name><tp:taxon-name-part taxon-name-part-type="genus" reg="Caucasopsis">C.</tp:taxon-name-part> <tp:taxon-name-part taxon-name-part-type="species" reg="letsurtsume">letsurtsume</tp:taxon-name-part></tp:taxon-name></italic> sp. nov., Samegrelo, Chkhorotsku, Kachara Cave <bold>4</bold><italic><tp:taxon-name><tp:taxon-name-part taxon-name-part-type="genus" reg="Caucasopsis">C.</tp:taxon-name-part> <tp:taxon-name-part taxon-name-part-type="species" reg="egrisi">egrisi</tp:taxon-name-part></tp:taxon-name></italic> sp. nov., Samegrelo, Pirveli Balda, Motena Cave form <bold>5, 6</bold><italic><tp:taxon-name><tp:taxon-name-part taxon-name-part-type="genus" reg="Caucasopsis">C.</tp:taxon-name-part> <tp:taxon-name-part taxon-name-part-type="species" reg="egrisi">egrisi</tp:taxon-name-part></tp:taxon-name></italic> sp. nov., Samegrelo, Pirveli Balda, spring in village: <bold>5</bold> holotype <bold>6</bold> paratype <bold>7</bold><italic><tp:taxon-name><tp:taxon-name-part taxon-name-part-type="genus" reg="Imeretiopsis">Imeretiopsis</tp:taxon-name-part> <tp:taxon-name-part taxon-name-part-type="species" reg="prometheus">prometheus</tp:taxon-name-part></tp:taxon-name></italic> sp. nov., Imereti, Kumistavi, Prometheus Cave, holotype <bold>8</bold><italic><tp:taxon-name><tp:taxon-name-part taxon-name-part-type="genus" reg="Imeretiopsis">I.</tp:taxon-name-part> <tp:taxon-name-part taxon-name-part-type="species" reg="cameroni">cameroni</tp:taxon-name-part></tp:taxon-name></italic> sp. nov., Imereti, Kutaisi, Iazoni (Tskhal-Tsiteli) Cave Spring, holotype <bold>9</bold><italic><tp:taxon-name><tp:taxon-name-part taxon-name-part-type="genus" reg="Imeretiopsis">I.</tp:taxon-name-part> <tp:taxon-name-part taxon-name-part-type="species" reg="nakeralaensis">nakeralaensis</tp:taxon-name-part></tp:taxon-name></italic> sp. nov., Imereti, Tikibuli, spring above Tikibuli-Nikortsminda road to Nakerala pass, holotype <bold>10</bold><italic><tp:taxon-name><tp:taxon-name-part taxon-name-part-type="genus" reg="Caucasopsis">C.</tp:taxon-name-part> <tp:taxon-name-part taxon-name-part-type="species" reg="letsurtsume">letsurtsume</tp:taxon-name-part></tp:taxon-name></italic> sp. nov., Samegrelo, Chkhorotsku, Letsurtsume, Letsurtsume Cave, robust morphotype. The numbers correspond to individuals, and the letters represent the different views of the same individual. Photograph J. Grego.</p></caption><graphic xmlns:xlink="http://www.w3.org/1999/xlink" xlink:href="zookeys-955-001-g020.jpg" position="float" orientation="portrait" xlink:type="simple" id="oo_439172.jpg"><uri content-type="original_file" xlink:type="simple">https://binary.pensoft.net/fig/439172</uri></graphic></fig></tp:treatment-sec></tp:taxon-treatment>
