# Supplementary material for: Revealing the stygobiotic and crenobiotic molluscan biodiversity hotspot in Caucasus: Part I. The phylogeny of stygobiotic Sadlerianinae Szarowska, 2006 (Mollusca, Gastropoda, Hydrobiidae) from Georgia with descriptions of five new genera and twenty-one new species
Source: Zookeys. 2020 Aug 5;955:1–77. doi: 10.3897/zookeys.955.51983 (PMC7423785; doi:10.3897/zookeys.955.51983)
Supplement: XML Treatment for Caucasopsis cf. egrisi [file zookeys.955.51983-treatment16.xml]

<!DOCTYPE tp:taxon-treatment
  PUBLIC "-//TaxonX//DTD Taxonomic Treatment Publishing DTD v0 20100105//EN" "tax-treatment-NSO.dtd">
<tp:taxon-treatment xmlns:tp="http://www.plazi.org/taxpub"><tp:treatment-meta><kwd-group><label>Taxon classification</label><kwd><named-content xmlns:xlink="http://www.w3.org/1999/xlink" content-type="kingdom">Animalia</named-content></kwd><kwd><named-content xmlns:xlink="http://www.w3.org/1999/xlink" content-type="order">Littorinimorpha</named-content></kwd><kwd><named-content xmlns:xlink="http://www.w3.org/1999/xlink" content-type="family">Hydrobiidae</named-content></kwd></kwd-group><mixed-citation publication-type="journal"><person-group><name><surname>Grego</surname><given-names>Jozef</given-names></name><name><surname>Mumladze</surname><given-names>Levan</given-names></name><name><surname>Falniowski</surname><given-names>Andrzej</given-names></name><name><surname>Osikowski</surname><given-names>Artur</given-names></name><name><surname>Rysiewska</surname><given-names>Aleksandra</given-names></name><name><surname>Palatov</surname><given-names>Dimitry M.</given-names></name><name><surname>Hofman</surname><given-names>Sebastian</given-names></name></person-group><article-title>Revealing the stygobiotic and crenobiotic molluscan biodiversity hotspot in Caucasus: Part I. The phylogeny of stygobiotic <tp:taxon-name><tp:taxon-name-part taxon-name-part-type="subfamily">Sadlerianinae</tp:taxon-name-part></tp:taxon-name> Szarowska, 2006 (<tp:taxon-name><tp:taxon-name-part taxon-name-part-type="phylum">Mollusca</tp:taxon-name-part></tp:taxon-name>, <tp:taxon-name><tp:taxon-name-part taxon-name-part-type="class">Gastropoda</tp:taxon-name-part></tp:taxon-name>, <tp:taxon-name><tp:taxon-name-part taxon-name-part-type="family">Hydrobiidae</tp:taxon-name-part></tp:taxon-name>) from Georgia with descriptions of five new genera and twenty-one new species</article-title><source>Zookeys</source><day>05</day><month>8</month><year>2020</year><volume>955</volume><fpage>1</fpage><lpage>77</lpage><pub-id pub-id-type="doi">10.3897/zookeys.955.51983</pub-id></mixed-citation></tp:treatment-meta><tp:nomenclature><tp:taxon-name><object-id xmlns:xlink="http://www.w3.org/1999/xlink" content-type="arpha" xlink:type="simple">EABB3069-FDEB-53A9-B563-889CED093209</object-id>
              <tp:taxon-name-part taxon-name-part-type="genus" reg="Caucasopsis">Caucasopsis</tp:taxon-name-part>
              <tp:taxon-name-part taxon-name-part-type="uncertainty-rank">cf.</tp:taxon-name-part>
              <tp:taxon-name-part taxon-name-part-type="species" reg="egrisi">egrisi</tp:taxon-name-part>
            </tp:taxon-name></tp:nomenclature><tp:treatment-sec sec-type="material" id="SECID0EVOCK"><title>Other material.</title><p>Georgia • Samegrelo, Pirveli Balda, Motena Cave; <named-content xmlns:xlink="http://www.w3.org/1999/xlink" content-type="dwc:verbatimCoordinates" xlink:type="simple"><named-content content-type="geo-json" specific-use="{&#34;type&#34;:&#34;Point&#34;,&#34;coordinates&#34;:[42.391389,42.476667]}" id="NCID0E5OCK" xlink:type="simple">42°28'36"N, 42°23'29"E</named-content></named-content>; 480 m a.s.l.; 09 May 2018; J. Grego, L. Mumladze and M. Olšavský leg.; coll. <abbrev xmlns:xlink="http://www.w3.org/1999/xlink" content-type="institution" xlink:title="Ilia State University, Tbilisi, Georgia" id="ABBRID0EDPCK" xlink:type="simple">ISU</abbrev> FM-HYD1/2 dry and JG/3 dry.</p></tp:treatment-sec><tp:treatment-sec sec-type="diagnosis" id="SECID0EIPCK"><title>Diagnosis.</title><p>The new species shows some similarity to the geographically isolated <italic><tp:taxon-name><tp:taxon-name-part taxon-name-part-type="genus" reg="Caucasopsis">C.</tp:taxon-name-part> <tp:taxon-name-part taxon-name-part-type="species" reg="olsavskyi">olsavskyi</tp:taxon-name-part></tp:taxon-name></italic> sp. nov. from Nazodelavo Cave near Chkhorotsku, but it differs by its by its more oval, elongate shells shape with proportionally larger body whorl, by larger and differently positioned aperture situated more left of the columella (to viewer; shell in apertural pose, apex up) and by the more closed umbilicus. Measurement comparison of <italic><tp:taxon-name><tp:taxon-name-part taxon-name-part-type="genus" reg="Caucasopsis">Caucasopsis</tp:taxon-name-part></tp:taxon-name></italic> species is given in Table <xref ref-type="table" rid="T6">6</xref>.</p><table-wrap id="T6" position="float" orientation="portrait"><label>Table 6.</label><caption><p>Measurement comparison of species from genus <italic><tp:taxon-name><tp:taxon-name-part taxon-name-part-type="genus" reg="Caucasopsis">Caucasopsis</tp:taxon-name-part></tp:taxon-name></italic> gen. nov.</p></caption><table id="TID0EADEK" rules="all"><tbody><tr><th rowspan="2" colspan="1">
                      <italic>Genus species</italic>
                    </th><th rowspan="1" colspan="1">H</th><th rowspan="1" colspan="1">W</th><th rowspan="1" colspan="1">
                      <abbrev xmlns:xlink="http://www.w3.org/1999/xlink" xlink:title="Height of the body whorl" id="ABBRID0EJRCK" xlink:type="simple">BH</abbrev>
                    </th><th rowspan="1" colspan="1">
                      <abbrev xmlns:xlink="http://www.w3.org/1999/xlink" xlink:title="Width of the body whorl" id="ABBRID0ERRCK" xlink:type="simple">BW</abbrev>
                    </th><th rowspan="1" colspan="1">
                      <abbrev xmlns:xlink="http://www.w3.org/1999/xlink" xlink:title="Aperture heigh" id="ABBRID0EZRCK" xlink:type="simple">AH</abbrev>
                    </th><th rowspan="1" colspan="1">
                      <abbrev xmlns:xlink="http://www.w3.org/1999/xlink" xlink:title="Aperture width" id="ABBRID0EBSCK" xlink:type="simple">AW</abbrev>
                    </th><th rowspan="1" colspan="1">
                      <abbrev xmlns:xlink="http://www.w3.org/1999/xlink" xlink:title="Aperture declination angle" id="ABBRID0EJSCK" xlink:type="simple">CA</abbrev>
                    </th><th rowspan="2" colspan="1">H/W</th><th rowspan="2" colspan="1"><abbrev xmlns:xlink="http://www.w3.org/1999/xlink" xlink:title="Aperture heigh" id="ABBRID0EUSCK" xlink:type="simple">AH</abbrev> / <abbrev xmlns:xlink="http://www.w3.org/1999/xlink" xlink:title="Aperture width" id="ABBRID0EYSCK" xlink:type="simple">AW</abbrev></th><th rowspan="2" colspan="1">W / <abbrev xmlns:xlink="http://www.w3.org/1999/xlink" xlink:title="Width of the body whorl" id="ABBRID0E6SCK" xlink:type="simple">BW</abbrev></th><th rowspan="2" colspan="1">H/<abbrev xmlns:xlink="http://www.w3.org/1999/xlink" xlink:title="Height of the body whorl" id="ABBRID0EGTCK" xlink:type="simple">BH</abbrev></th><th rowspan="2" colspan="1">H/<abbrev xmlns:xlink="http://www.w3.org/1999/xlink" xlink:title="Aperture heigh" id="ABBRID0ENTCK" xlink:type="simple">AH</abbrev></th><th rowspan="2" colspan="1">W / <abbrev xmlns:xlink="http://www.w3.org/1999/xlink" xlink:title="Aperture width" id="ABBRID0EUTCK" xlink:type="simple">AW</abbrev></th><th rowspan="2" colspan="1">H/(W- <abbrev xmlns:xlink="http://www.w3.org/1999/xlink" xlink:title="Width of the body whorl" id="ABBRID0E2TCK" xlink:type="simple">BW</abbrev>)</th></tr><tr><th rowspan="1" colspan="1">mm</th><th rowspan="1" colspan="1">mm</th><th rowspan="1" colspan="1">mm</th><th rowspan="1" colspan="1">mm</th><th rowspan="1" colspan="1">mm</th><th rowspan="1" colspan="1">mm</th><th rowspan="1" colspan="1">deg.</th></tr><tr><td rowspan="4" colspan="1"><italic><tp:taxon-name><tp:taxon-name-part taxon-name-part-type="genus" reg="Caucasopsis">Caucasopsis</tp:taxon-name-part> <tp:taxon-name-part taxon-name-part-type="species" reg="letsurtsume">letsurtsume</tp:taxon-name-part></tp:taxon-name></italic> sp. nov. Kachara Cave</td><td rowspan="1" colspan="1">1.83</td><td rowspan="1" colspan="1">1.00</td><td rowspan="1" colspan="1">1.11</td><td rowspan="1" colspan="1">0.89</td><td rowspan="1" colspan="1">0.64</td><td rowspan="1" colspan="1">0.53</td><td rowspan="1" colspan="1">33</td><td rowspan="1" colspan="1">1.83</td><td rowspan="1" colspan="1">1.20</td><td rowspan="1" colspan="1">1.12</td><td rowspan="1" colspan="1">1.65</td><td rowspan="1" colspan="1">2.87</td><td rowspan="1" colspan="1">1.88</td><td rowspan="1" colspan="1">17.20</td></tr><tr><td rowspan="1" colspan="1">1.81</td><td rowspan="1" colspan="1">0.92</td><td rowspan="1" colspan="1">0.96</td><td rowspan="1" colspan="1">0.77</td><td rowspan="1" colspan="1">0.62</td><td rowspan="1" colspan="1">0.50</td><td rowspan="1" colspan="1">30</td><td rowspan="1" colspan="1">1.96</td><td rowspan="1" colspan="1">1.23</td><td rowspan="1" colspan="1">1.20</td><td rowspan="1" colspan="1">1.88</td><td rowspan="1" colspan="1">2.94</td><td rowspan="1" colspan="1">1.85</td><td rowspan="1" colspan="1">11.75</td></tr><tr><td rowspan="1" colspan="1">1.96</td><td rowspan="1" colspan="1">1.00</td><td rowspan="1" colspan="1">1.06</td><td rowspan="1" colspan="1">0.81</td><td rowspan="1" colspan="1">0.65</td><td rowspan="1" colspan="1">0.54</td><td rowspan="1" colspan="1">32</td><td rowspan="1" colspan="1">1.96</td><td rowspan="1" colspan="1">1.21</td><td rowspan="1" colspan="1">1.24</td><td rowspan="1" colspan="1">1.85</td><td rowspan="1" colspan="1">3.00</td><td rowspan="1" colspan="1">1.86</td><td rowspan="1" colspan="1">10.20</td></tr><tr><td rowspan="1" colspan="1">1.50</td><td rowspan="1" colspan="1">0.81</td><td rowspan="1" colspan="1">0.96</td><td rowspan="1" colspan="1">0.71</td><td rowspan="1" colspan="1">0.58</td><td rowspan="1" colspan="1">0.42</td><td rowspan="1" colspan="1">32</td><td rowspan="1" colspan="1">1.86</td><td rowspan="1" colspan="1">1.36</td><td rowspan="1" colspan="1">1.14</td><td rowspan="1" colspan="1">1.56</td><td rowspan="1" colspan="1">2.60</td><td rowspan="1" colspan="1">1.91</td><td rowspan="1" colspan="1">15.60</td></tr><tr><td rowspan="1" colspan="1"><italic><tp:taxon-name><tp:taxon-name-part taxon-name-part-type="genus" reg="Caucasopsis">Caucasopsis</tp:taxon-name-part> <tp:taxon-name-part taxon-name-part-type="species" reg="letsurtsume">letsurtsume</tp:taxon-name-part></tp:taxon-name></italic> sp. nov. <bold>Holotype</bold><abbrev xmlns:xlink="http://www.w3.org/1999/xlink" xlink:title="Type locality" id="ABBRID0EC2CK" xlink:type="simple">LT</abbrev> (form A)</td><td rowspan="1" colspan="1">1.64</td><td rowspan="1" colspan="1">0.94</td><td rowspan="1" colspan="1">0.89</td><td rowspan="1" colspan="1">0.72</td><td rowspan="1" colspan="1">0.60</td><td rowspan="1" colspan="1">0.47</td><td rowspan="1" colspan="1">34</td><td rowspan="1" colspan="1">1.75</td><td rowspan="1" colspan="1">1.27</td><td rowspan="1" colspan="1">1.29</td><td rowspan="1" colspan="1">1.83</td><td rowspan="1" colspan="1">2.75</td><td rowspan="1" colspan="1">2.00</td><td rowspan="1" colspan="1">7.70</td></tr><tr><td rowspan="1" colspan="1"><italic><tp:taxon-name><tp:taxon-name-part taxon-name-part-type="genus" reg="Caucasopsis">Caucasopsis</tp:taxon-name-part> <tp:taxon-name-part taxon-name-part-type="species" reg="letsurtsume">letsurtsume</tp:taxon-name-part></tp:taxon-name></italic> sp. nov. <bold>Paratype</bold><abbrev xmlns:xlink="http://www.w3.org/1999/xlink" xlink:title="Type locality" id="ABBRID0EC4CK" xlink:type="simple">LT</abbrev> (form B)</td><td rowspan="1" colspan="1">1.72</td><td rowspan="1" colspan="1">1.23</td><td rowspan="1" colspan="1">1.19</td><td rowspan="1" colspan="1">1.00</td><td rowspan="1" colspan="1">0.72</td><td rowspan="1" colspan="1">0.58</td><td rowspan="1" colspan="1">2</td><td rowspan="1" colspan="1">1.40</td><td rowspan="1" colspan="1">1.24</td><td rowspan="1" colspan="1">1.23</td><td rowspan="1" colspan="1">1.45</td><td rowspan="1" colspan="1">2.39</td><td rowspan="1" colspan="1">2.12</td><td rowspan="1" colspan="1">7.48</td></tr><tr><td rowspan="1" colspan="1"><italic><tp:taxon-name><tp:taxon-name-part taxon-name-part-type="genus" reg="Caucasopsis">Caucasopsis</tp:taxon-name-part> <tp:taxon-name-part taxon-name-part-type="species" reg="olsavskyi">olsavskyi</tp:taxon-name-part></tp:taxon-name></italic> sp. nov. <bold>Holotype</bold><abbrev xmlns:xlink="http://www.w3.org/1999/xlink" xlink:title="Type locality" id="ABBRID0EC6CK" xlink:type="simple">LT</abbrev></td><td rowspan="1" colspan="1">1.87</td><td rowspan="1" colspan="1">0.85</td><td rowspan="1" colspan="1">0.94</td><td rowspan="1" colspan="1">0.77</td><td rowspan="1" colspan="1">0.60</td><td rowspan="1" colspan="1">0.45</td><td rowspan="1" colspan="1">26</td><td rowspan="1" colspan="1">2.20</td><td rowspan="1" colspan="1">1.33</td><td rowspan="1" colspan="1">1.11</td><td rowspan="1" colspan="1">2.00</td><td rowspan="1" colspan="1">3.14</td><td rowspan="1" colspan="1">1.90</td><td rowspan="1" colspan="1">22.00</td></tr><tr><td rowspan="1" colspan="1"><italic><tp:taxon-name><tp:taxon-name-part taxon-name-part-type="genus" reg="Caucasopsis">Caucasopsis</tp:taxon-name-part> <tp:taxon-name-part taxon-name-part-type="species" reg="egrisi">egrisi</tp:taxon-name-part></tp:taxon-name></italic> sp. nov. Motena Cave</td><td rowspan="1" colspan="1">1.66</td><td rowspan="1" colspan="1">0.87</td><td rowspan="1" colspan="1">0.89</td><td rowspan="1" colspan="1">0.68</td><td rowspan="1" colspan="1">0.57</td><td rowspan="1" colspan="1">0.47</td><td rowspan="1" colspan="1">30</td><td rowspan="1" colspan="1">1.90</td><td rowspan="1" colspan="1">1.23</td><td rowspan="1" colspan="1">1.28</td><td rowspan="1" colspan="1">1.86</td><td rowspan="1" colspan="1">2.89</td><td rowspan="1" colspan="1">1.86</td><td rowspan="1" colspan="1">8.67</td></tr><tr><td rowspan="1" colspan="1"><italic><tp:taxon-name><tp:taxon-name-part taxon-name-part-type="genus" reg="Caucasopsis">Caucasopsis</tp:taxon-name-part> <tp:taxon-name-part taxon-name-part-type="species" reg="egrisi">egrisi</tp:taxon-name-part></tp:taxon-name></italic> sp. nov. <bold>Holotype</bold><abbrev xmlns:xlink="http://www.w3.org/1999/xlink" xlink:title="Type locality" id="ABBRID0E2CDK" xlink:type="simple">LT</abbrev></td><td rowspan="1" colspan="1">2.00</td><td rowspan="1" colspan="1">0.91</td><td rowspan="1" colspan="1">1.19</td><td rowspan="1" colspan="1">0.81</td><td rowspan="1" colspan="1">0.64</td><td rowspan="1" colspan="1">0.51</td><td rowspan="1" colspan="1">34</td><td rowspan="1" colspan="1">2.19</td><td rowspan="1" colspan="1">1.25</td><td rowspan="1" colspan="1">1.13</td><td rowspan="1" colspan="1">1.68</td><td rowspan="1" colspan="1">3.13</td><td rowspan="1" colspan="1">1.79</td><td rowspan="1" colspan="1">18.80</td></tr><tr><td rowspan="1" colspan="1"><italic><tp:taxon-name><tp:taxon-name-part taxon-name-part-type="genus" reg="Caucasopsis">Caucasopsis</tp:taxon-name-part> <tp:taxon-name-part taxon-name-part-type="species" reg="egrisi">egrisi</tp:taxon-name-part></tp:taxon-name></italic> sp. nov. <bold>Paratype</bold><abbrev xmlns:xlink="http://www.w3.org/1999/xlink" xlink:title="Type locality" id="ABBRID0E1EDK" xlink:type="simple">LT</abbrev></td><td rowspan="1" colspan="1">1.74</td><td rowspan="1" colspan="1">0.77</td><td rowspan="1" colspan="1">0.98</td><td rowspan="1" colspan="1">0.72</td><td rowspan="1" colspan="1">0.57</td><td rowspan="1" colspan="1">0.43</td><td rowspan="1" colspan="1">30</td><td rowspan="1" colspan="1">2.28</td><td rowspan="1" colspan="1">1.35</td><td rowspan="1" colspan="1">1.06</td><td rowspan="1" colspan="1">1.78</td><td rowspan="1" colspan="1">3.04</td><td rowspan="1" colspan="1">1.80</td><td rowspan="1" colspan="1">41.00</td></tr></tbody></table></table-wrap></tp:treatment-sec><tp:treatment-sec sec-type="description" id="SECID0EHGDK"><title>Description.</title><p><bold><italic>Shell</italic></bold>: narrow elongate-oval, 1.66–2.00 mm high with 4½ slightly tumid whorls, blunt protoconch, and weak suture. Shell surface whitish and smooth with faint axial growth lines, covered by milky white periostracum and by inorganic incrustations. Aperture proportionally smaller vs. the body whorl and more close-set to the columellar axis. The peristome attached to the body whorl by a weak sulcus over approximately a quarter of its outline. Lateral and columellar labral profiles smooth-straight with no traces of any sinuation. Umbilicus closed.</p><p><bold><italic>Operculum</italic></bold>: not known.</p><p><bold><italic>Animal body</italic></bold>: not known.</p><p><bold><italic>Holotype measurements</italic></bold>: H-2.00 mm; W-0.91 mm; <abbrev xmlns:xlink="http://www.w3.org/1999/xlink" xlink:title="Height of the body whorl" id="ABBRID0EHHDK" xlink:type="simple">BH</abbrev>-1.19 mm; <abbrev xmlns:xlink="http://www.w3.org/1999/xlink" xlink:title="Width of the body whorl" id="ABBRID0ELHDK" xlink:type="simple">BW</abbrev>-0.81 mm; <abbrev xmlns:xlink="http://www.w3.org/1999/xlink" xlink:title="Aperture heigh" id="ABBRID0EPHDK" xlink:type="simple">AH</abbrev>-0.64 mm; <abbrev xmlns:xlink="http://www.w3.org/1999/xlink" xlink:title="Aperture width" id="ABBRID0ETHDK" xlink:type="simple">AW</abbrev>-0.51 mm; <abbrev xmlns:xlink="http://www.w3.org/1999/xlink" xlink:title="Aperture declination angle" id="ABBRID0EXHDK" xlink:type="simple">CA</abbrev>: 34°.</p><p><bold><italic>Anatomy</italic></bold>: not known.</p></tp:treatment-sec><tp:treatment-sec sec-type="etymology" id="SECID0ECIDK"><title>Etymology.</title><p>Named after Egrisi (ეგრისი), the historical name of the Colchis Kingdom established in the region from the 13<sup>th</sup> to the 1<sup>st</sup> century BC (disestablished in 164 BC).</p></tp:treatment-sec><tp:treatment-sec sec-type="habitat" id="SECID0EMIDK"><title>Habitat.</title><p>Stygobiotic species. The secondary position where the empty shells of the new species were found is the spring head of small springs in village Pirveli Balda emerging from the stone debris at foot of the limestone plateau. The primary subterranean habitat is inaccessible and unknown.</p></tp:treatment-sec><tp:treatment-sec sec-type="distribution" id="SECID0ERIDK"><title>Distribution.</title><p>Only known from the type locality; the similar shells can be found in a nearby Motena Cave.</p></tp:treatment-sec><tp:treatment-sec sec-type="conservation status" id="SECID0EWIDK"><title>Conservation status.</title><p>The number of known locations (2) is no more than 5 and <abbrev xmlns:xlink="http://www.w3.org/1999/xlink" xlink:title="Extent of occurrence" id="ABBRID0E3IDK" xlink:type="simple">EOO</abbrev> is smaller than 20 km<sup>2</sup>. There is no reason to suppose that <abbrev xmlns:xlink="http://www.w3.org/1999/xlink" xlink:title="Area of occupancy" id="ABBRID0ECJDK" xlink:type="simple">AOO</abbrev>, <abbrev xmlns:xlink="http://www.w3.org/1999/xlink" xlink:title="Extent of occurrence" id="ABBRID0EGJDK" xlink:type="simple">EOO</abbrev>, number of locations, number of subpopulations or the number or mature individuals are declining however due to its extremely small <abbrev xmlns:xlink="http://www.w3.org/1999/xlink" xlink:title="Extent of occurrence" id="ABBRID0EKJDK" xlink:type="simple">EOO</abbrev> we assessed as Vulnerable (<abbrev xmlns:xlink="http://www.w3.org/1999/xlink" xlink:title="Vulnerable" id="ABBRID0EOJDK" xlink:type="simple">VU</abbrev>) D2.</p></tp:treatment-sec><tp:treatment-sec sec-type="remarks" id="SECID0ESJDK"><title>Remarks.</title><p>The assignment of the new species to the genus <italic><tp:taxon-name><tp:taxon-name-part taxon-name-part-type="genus" reg="Caucasopsis">Caucasopsis</tp:taxon-name-part></tp:taxon-name></italic> gen. nov. is only provisional, based on the sinuated lateral labral profile and on the locality, situated close to the distribution range of <italic><tp:taxon-name><tp:taxon-name-part taxon-name-part-type="genus" reg="Imeretiopsis">Imeretiopsis</tp:taxon-name-part></tp:taxon-name></italic> gen. nov. The molecular data will be essential to assign the species to the correct genus. The population in Motena Cave has slightly different shell morphology, and, despite their close localities, both represent different hydrological systems (perched water tables) separated by horizontal impermeable sandstone beds with more than 100 m difference in altitude. It is possible both populations could show separation at the species level; however, we prefer provisionally to treat them as one species until molecular data become available.</p></tp:treatment-sec></tp:taxon-treatment>
