# Supplementary material for: Revealing the stygobiotic and crenobiotic molluscan biodiversity hotspot in Caucasus: Part I. The phylogeny of stygobiotic Sadlerianinae Szarowska, 2006 (Mollusca, Gastropoda, Hydrobiidae) from Georgia with descriptions of five new genera and twenty-one new species
Source: Zookeys. 2020 Aug 5;955:1–77. doi: 10.3897/zookeys.955.51983 (PMC7423785; doi:10.3897/zookeys.955.51983)
Supplement: XML Treatment for Caucasogeyeria [file zookeys.955.51983-treatment17.xml]

<!DOCTYPE tp:taxon-treatment
  PUBLIC "-//TaxonX//DTD Taxonomic Treatment Publishing DTD v0 20100105//EN" "tax-treatment-NSO.dtd">
<tp:taxon-treatment xmlns:tp="http://www.plazi.org/taxpub"><tp:treatment-meta><kwd-group><label>Taxon classification</label><kwd><named-content xmlns:xlink="http://www.w3.org/1999/xlink" content-type="kingdom">Animalia</named-content></kwd><kwd><named-content xmlns:xlink="http://www.w3.org/1999/xlink" content-type="order">Littorinimorpha</named-content></kwd><kwd><named-content xmlns:xlink="http://www.w3.org/1999/xlink" content-type="family">Hydrobiidae</named-content></kwd></kwd-group><mixed-citation publication-type="journal"><person-group><name><surname>Grego</surname><given-names>Jozef</given-names></name><name><surname>Mumladze</surname><given-names>Levan</given-names></name><name><surname>Falniowski</surname><given-names>Andrzej</given-names></name><name><surname>Osikowski</surname><given-names>Artur</given-names></name><name><surname>Rysiewska</surname><given-names>Aleksandra</given-names></name><name><surname>Palatov</surname><given-names>Dimitry M.</given-names></name><name><surname>Hofman</surname><given-names>Sebastian</given-names></name></person-group><article-title>Revealing the stygobiotic and crenobiotic molluscan biodiversity hotspot in Caucasus: Part I. The phylogeny of stygobiotic <tp:taxon-name><tp:taxon-name-part taxon-name-part-type="subfamily">Sadlerianinae</tp:taxon-name-part></tp:taxon-name> Szarowska, 2006 (<tp:taxon-name><tp:taxon-name-part taxon-name-part-type="phylum">Mollusca</tp:taxon-name-part></tp:taxon-name>, <tp:taxon-name><tp:taxon-name-part taxon-name-part-type="class">Gastropoda</tp:taxon-name-part></tp:taxon-name>, <tp:taxon-name><tp:taxon-name-part taxon-name-part-type="family">Hydrobiidae</tp:taxon-name-part></tp:taxon-name>) from Georgia with descriptions of five new genera and twenty-one new species</article-title><source>Zookeys</source><day>05</day><month>8</month><year>2020</year><volume>955</volume><fpage>1</fpage><lpage>77</lpage><pub-id pub-id-type="doi">10.3897/zookeys.955.51983</pub-id></mixed-citation></tp:treatment-meta><tp:nomenclature><label>Genus</label><tp:taxon-name><object-id xmlns:xlink="http://www.w3.org/1999/xlink" content-type="arpha" xlink:type="simple">901A57E2-0B8D-5DD1-94CC-7BA4E80B9BE9</object-id>
              <tp:taxon-name-part taxon-name-part-type="genus" reg="Caucasogeyeria">Caucasogeyeria</tp:taxon-name-part>
              <object-id xmlns:xlink="http://www.w3.org/1999/xlink" content-type="zoobank" xlink:type="simple">http://zoobank.org/AC1C48F4-F8E2-455B-AA9D-630CA818AAF5</object-id>
            </tp:taxon-name><tp:taxon-authority>Grego &amp; Mumladze</tp:taxon-authority><tp:taxon-status xmlns:xlink="http://www.w3.org/1999/xlink" xlink:type="simple">gen. nov.</tp:taxon-status></tp:nomenclature><tp:treatment-sec sec-type="type species" id="SECID0ELLDK"><title>Type species.</title><p><italic><tp:taxon-name><tp:taxon-name-part taxon-name-part-type="genus" reg="Caucasogeyeria">Caucasogeyeria</tp:taxon-name-part> <tp:taxon-name-part taxon-name-part-type="species" reg="gloeri">gloeri</tp:taxon-name-part></tp:taxon-name></italic> Grego &amp; Mumladze, sp. nov.</p></tp:treatment-sec><tp:treatment-sec sec-type="Species assigned to the genus" id="SECID0E3LDK"><title>Species assigned to the genus.</title><p>“<italic><tp:taxon-name><tp:taxon-name-part taxon-name-part-type="genus" reg="Geyeria">Geyeria</tp:taxon-name-part></tp:taxon-name></italic>” <italic><tp:taxon-name><tp:taxon-name-part taxon-name-part-type="genus" reg="Geyeria"/><tp:taxon-name-part taxon-name-part-type="species" reg="valvataeformis">valvataeformis</tp:taxon-name-part></tp:taxon-name></italic> Starobogatov, 1962, “<italic><tp:taxon-name><tp:taxon-name-part taxon-name-part-type="genus" reg="Geyeria">Geyeria</tp:taxon-name-part></tp:taxon-name></italic>” <italic><tp:taxon-name><tp:taxon-name-part taxon-name-part-type="genus" reg="Geyeria"/><tp:taxon-name-part taxon-name-part-type="species" reg="horatieformis">horatieformis</tp:taxon-name-part></tp:taxon-name></italic> Starobogatov, 1962, <italic><tp:taxon-name><tp:taxon-name-part taxon-name-part-type="genus" reg="Caucasogeyeria">C.</tp:taxon-name-part> <tp:taxon-name-part taxon-name-part-type="species" reg="gloeri">gloeri</tp:taxon-name-part></tp:taxon-name></italic> Grego &amp; Mumladze, sp. nov., <italic><tp:taxon-name><tp:taxon-name-part taxon-name-part-type="genus" reg="Caucasogeyeria">Caucasogeyeria</tp:taxon-name-part> <tp:taxon-name-part taxon-name-part-type="species" reg="ignidona">ignidona</tp:taxon-name-part></tp:taxon-name></italic> Grego &amp; Palatov, sp. nov., <italic><tp:taxon-name><tp:taxon-name-part taxon-name-part-type="genus" reg="Caucasogeyeria">C.</tp:taxon-name-part> <tp:taxon-name-part taxon-name-part-type="species" reg="colchis">colchis</tp:taxon-name-part></tp:taxon-name></italic> Grego &amp; Mumladze, sp. nov., <italic><tp:taxon-name><tp:taxon-name-part taxon-name-part-type="genus" reg="Caucasogeyeria">C.</tp:taxon-name-part> <tp:taxon-name-part taxon-name-part-type="species" reg="pseudocolchis">pseudocolchis</tp:taxon-name-part></tp:taxon-name></italic> Grego &amp; Mumladze, sp. nov., <italic><tp:taxon-name><tp:taxon-name-part taxon-name-part-type="genus" reg="Caucasogeyeria">C.</tp:taxon-name-part> <tp:taxon-name-part taxon-name-part-type="species" reg="chrysomallos">chrysomallos</tp:taxon-name-part></tp:taxon-name></italic> Grego &amp; Mumladze, sp. nov.</p></tp:treatment-sec><tp:treatment-sec sec-type="diagnosis" id="SECID0E2ODK"><title>Diagnosis.</title><p>The genus is well-separable from all other genera of the region by its conspicuously and deeply sinuated labral and columellar margins. The genus <italic><tp:taxon-name><tp:taxon-name-part taxon-name-part-type="genus" reg="Imeretiopsis">Imeretiopsis</tp:taxon-name-part></tp:taxon-name></italic> gen. nov., has much weaker and morphologically different labral sinuation, and the type species of the genus <italic><tp:taxon-name><tp:taxon-name-part taxon-name-part-type="genus" reg="Kartvelobia">Kartvelobia</tp:taxon-name-part></tp:taxon-name></italic> gen. nov. has a very differently curled labral margin. The penis simple, long and narrow, different than in the genera mentioned above.</p></tp:treatment-sec><tp:treatment-sec sec-type="etymology" id="SECID0EPPDK"><title>Etymology.</title><p>The prefix of the new species <italic>Caucaso</italic>- is derived from the distribution range of genus in the Caucasus Mountains, and the suffix –<italic>geyeria</italic> indicating the invalid genus “<tp:taxon-name><tp:taxon-name-part taxon-name-part-type="genus" reg="Geyeria">Geyeria</tp:taxon-name-part></tp:taxon-name>”, previously applied for the genus by <xref ref-type="bibr" rid="B47">Starobogatov (1962)</xref>. The genus name “<tp:taxon-name><tp:taxon-name-part taxon-name-part-type="genus" reg="Geyeria">Geyeria</tp:taxon-name-part></tp:taxon-name>” was originally dedicated to the famous German malacologist David Geyer (6 November 1855–6 November 1932), who contributed greatly to the documentation of the German malacofauna. It was introduced by A. J. Wagner (1914) for the species “<italic><tp:taxon-name><tp:taxon-name-part taxon-name-part-type="genus" reg="Geyeria">Geyeria</tp:taxon-name-part></tp:taxon-name></italic>” <italic><tp:taxon-name><tp:taxon-name-part taxon-name-part-type="genus" reg="Geyeria"/><tp:taxon-name-part taxon-name-part-type="species" reg="plagiostoma">plagiostoma</tp:taxon-name-part></tp:taxon-name></italic> from the Bosna River springs near Sarajevo. However, the genus name proved permanently invalid due to junior homonymy, as it had been previously used by Buchecker in 1876 to name a moth in the family <tp:taxon-name><tp:taxon-name-part taxon-name-part-type="family">Castniidae</tp:taxon-name-part></tp:taxon-name> Boisduval, 1828, Buckman 1899 for a cephalopod, Carapezzae and Schopen 1899 for a brachiopod, and Fucini 1901 for a cephalopod. Based on the homonymy, Tomlin in 1930 renamed the genus to <italic><tp:taxon-name><tp:taxon-name-part taxon-name-part-type="genus" reg="Plagigeyeria">Plagigeyeria</tp:taxon-name-part></tp:taxon-name></italic>. Later <xref ref-type="bibr" rid="B47">Starobogatov (1962)</xref> erroneously applied the invalid genus name to two stygobiotic species from the southwestern Caucasus (“<italic><tp:taxon-name><tp:taxon-name-part taxon-name-part-type="genus" reg="Geyeria">Geyeria</tp:taxon-name-part></tp:taxon-name></italic>” <italic><tp:taxon-name><tp:taxon-name-part taxon-name-part-type="genus" reg="Geyeria"/><tp:taxon-name-part taxon-name-part-type="species" reg="valvataeformis">valvataeformis</tp:taxon-name-part></tp:taxon-name></italic> and “<italic><tp:taxon-name><tp:taxon-name-part taxon-name-part-type="genus" reg="Geyeria">G.</tp:taxon-name-part></tp:taxon-name></italic>” <italic><tp:taxon-name><tp:taxon-name-part taxon-name-part-type="genus" reg="Geyeria"/><tp:taxon-name-part taxon-name-part-type="species" reg="horatieformis">horatieformis</tp:taxon-name-part></tp:taxon-name></italic>). The gender is feminine.</p><fig id="F25" position="float" orientation="portrait"><object-id xmlns:xlink="http://www.w3.org/1999/xlink" content-type="doi" xlink:type="simple">10.3897/zookeys.955.51983.plate12</object-id><object-id xmlns:xlink="http://www.w3.org/1999/xlink" content-type="arpha" xlink:type="simple">21981784-B172-52F8-AE9F-4B182D8B1BB6</object-id><label>Plate 12.</label><caption><p><italic><tp:taxon-name><tp:taxon-name-part taxon-name-part-type="genus" reg="Caucasogeyeria">Caucasogeyeria</tp:taxon-name-part></tp:taxon-name></italic> specimens used for molecular and anatomical studies <bold>1</bold><italic><tp:taxon-name><tp:taxon-name-part taxon-name-part-type="genus" reg="Caucasogeyeria">C.</tp:taxon-name-part> <tp:taxon-name-part taxon-name-part-type="species" reg="chrysomallos">chrysomallos</tp:taxon-name-part></tp:taxon-name></italic> sp. nov. <bold>2–4</bold><italic><tp:taxon-name><tp:taxon-name-part taxon-name-part-type="genus" reg="Caucasogeyeria">C.</tp:taxon-name-part> <tp:taxon-name-part taxon-name-part-type="species" reg="ignidona">ignidona</tp:taxon-name-part></tp:taxon-name></italic> sp. nov. <bold>5–8</bold><italic><tp:taxon-name><tp:taxon-name-part taxon-name-part-type="genus" reg="Caucasogeyeria">C.</tp:taxon-name-part> <tp:taxon-name-part taxon-name-part-type="species" reg="colchis">colchis</tp:taxon-name-part></tp:taxon-name></italic> sp. nov., live specimens Pirveli Balda, spring in the village <bold>9–12</bold><italic><tp:taxon-name><tp:taxon-name-part taxon-name-part-type="genus" reg="Caucasogeyeria">C.</tp:taxon-name-part> <tp:taxon-name-part taxon-name-part-type="species" reg="chrysomallos">chrysomallos</tp:taxon-name-part></tp:taxon-name></italic> sp. nov. The numbers correspond to individuals. Photograph A. Falniowski, J. Grego, A. Rysiewska.</p></caption><graphic xmlns:xlink="http://www.w3.org/1999/xlink" xlink:href="zookeys-955-001-g024.jpg" position="float" orientation="portrait" xlink:type="simple" id="oo_439176.jpg"><uri content-type="original_file" xlink:type="simple">https://binary.pensoft.net/fig/439176</uri></graphic></fig></tp:treatment-sec><tp:treatment-sec sec-type="distribution" id="SECID0EUUDK"><title>Distribution.</title><p>The genus is distributed on the Pakhe Plateau (situated S of Askhi Plateau) and in springs emerging around its slopes as well as at spring emerging from limestone massif north of Mukhuri settlement (Fig. <xref ref-type="fig" rid="F24">13</xref>).</p><fig id="F24" position="float" orientation="portrait"><object-id xmlns:xlink="http://www.w3.org/1999/xlink" content-type="doi" xlink:type="simple">10.3897/zookeys.955.51983.figure13</object-id><object-id xmlns:xlink="http://www.w3.org/1999/xlink" content-type="arpha" xlink:type="simple">84A1B5E4-4515-5EC6-90C6-48FCF6E12E00</object-id><label>Figure 13.</label><caption><p>Distribution map of <italic><tp:taxon-name><tp:taxon-name-part taxon-name-part-type="genus" reg="Caucasogeyeria">Caucasogeyeria</tp:taxon-name-part></tp:taxon-name></italic> gen. nov. <bold>0</bold><italic><tp:taxon-name><tp:taxon-name-part taxon-name-part-type="genus" reg="Caucasogeyeria">C.</tp:taxon-name-part> <tp:taxon-name-part taxon-name-part-type="species" reg="valvataeformis">valvataeformis</tp:taxon-name-part></tp:taxon-name></italic> (Starobogatov, 1962) (magenta dot) <bold>4.</bold><italic><tp:taxon-name><tp:taxon-name-part taxon-name-part-type="genus" reg="Caucasogeyeria">C.</tp:taxon-name-part> <tp:taxon-name-part taxon-name-part-type="species" reg="horatiaeformis">horatiaeformis</tp:taxon-name-part></tp:taxon-name></italic> (Starobogatov, 1962) (turquoise dot) <bold>16–22</bold><italic><tp:taxon-name><tp:taxon-name-part taxon-name-part-type="genus" reg="Caucasogeyeria">C.</tp:taxon-name-part> <tp:taxon-name-part taxon-name-part-type="species" reg="gloeri">gloeri</tp:taxon-name-part></tp:taxon-name></italic> sp. nov. (blue dots) <bold>27, 28</bold><tp:taxon-name><tp:taxon-name-part taxon-name-part-type="genus" reg="Caucasogeyeria">C.</tp:taxon-name-part> <tp:taxon-name-part taxon-name-part-type="uncertainty-rank">cf.</tp:taxon-name-part> <tp:taxon-name-part taxon-name-part-type="species" reg="gloeri">gloeri</tp:taxon-name-part></tp:taxon-name> (light blue dots) <bold>7</bold><italic><tp:taxon-name><tp:taxon-name-part taxon-name-part-type="genus" reg="Caucasogeyeria">C.</tp:taxon-name-part> <tp:taxon-name-part taxon-name-part-type="species" reg="ignidona">ignidona</tp:taxon-name-part></tp:taxon-name></italic> sp. nov. (purple dot) <bold>20, 22, 23</bold><italic><tp:taxon-name><tp:taxon-name-part taxon-name-part-type="genus" reg="Caucasogeyeria">C.</tp:taxon-name-part> <tp:taxon-name-part taxon-name-part-type="species" reg="colchis">colchis</tp:taxon-name-part></tp:taxon-name></italic> sp. nov. (red dots) <bold>26, 28</bold><italic><tp:taxon-name><tp:taxon-name-part taxon-name-part-type="genus" reg="Caucasogeyeria">C.</tp:taxon-name-part> <tp:taxon-name-part taxon-name-part-type="species" reg="pseudocolchis">pseudocolchis</tp:taxon-name-part></tp:taxon-name></italic> sp. nov. (black dots) <bold>27, 29</bold><italic><tp:taxon-name><tp:taxon-name-part taxon-name-part-type="genus" reg="Caucasogeyeria">C.</tp:taxon-name-part> <tp:taxon-name-part taxon-name-part-type="species" reg="chrysomallos">chrysomallos</tp:taxon-name-part></tp:taxon-name></italic> sp. nov. (green dots).</p></caption><graphic xmlns:xlink="http://www.w3.org/1999/xlink" xlink:href="zookeys-955-001-g025.jpg" position="float" orientation="portrait" xlink:type="simple" id="oo_439177.jpg"><uri content-type="original_file" xlink:type="simple">https://binary.pensoft.net/fig/439177</uri></graphic></fig></tp:treatment-sec><ref-list><ref id="B47"><mixed-citation xmlns:xlink="http://www.w3.org/1999/xlink" xlink:type="simple"><person-group><name name-style="western"><surname>Starobogatov</surname><given-names>YI</given-names></name></person-group> (<year>1962</year>) <article-title>Contribution to molluscs from subterranean waters of the Caucasus.</article-title><source>Byulleten Moskovskogo Obschchestva Ispytatelei Prirody, Otdel biologicheskiy</source><volume>67</volume>: <fpage>42</fpage>–<lpage>54</lpage>.</mixed-citation></ref></ref-list></tp:taxon-treatment>
