# Supplementary material for: Revealing the stygobiotic and crenobiotic molluscan biodiversity hotspot in Caucasus: Part I. The phylogeny of stygobiotic Sadlerianinae Szarowska, 2006 (Mollusca, Gastropoda, Hydrobiidae) from Georgia with descriptions of five new genera and twenty-one new species
Source: Zookeys. 2020 Aug 5;955:1–77. doi: 10.3897/zookeys.955.51983 (PMC7423785; doi:10.3897/zookeys.955.51983)
Supplement: XML Treatment for Caucasogeyeria gloeri [file zookeys.955.51983-treatment18.xml]

<!DOCTYPE tp:taxon-treatment
  PUBLIC "-//TaxonX//DTD Taxonomic Treatment Publishing DTD v0 20100105//EN" "tax-treatment-NSO.dtd">
<tp:taxon-treatment xmlns:tp="http://www.plazi.org/taxpub"><tp:treatment-meta><kwd-group><label>Taxon classification</label><kwd><named-content xmlns:xlink="http://www.w3.org/1999/xlink" content-type="kingdom">Animalia</named-content></kwd><kwd><named-content xmlns:xlink="http://www.w3.org/1999/xlink" content-type="order">Littorinimorpha</named-content></kwd><kwd><named-content xmlns:xlink="http://www.w3.org/1999/xlink" content-type="family">Hydrobiidae</named-content></kwd></kwd-group><mixed-citation publication-type="journal"><person-group><name><surname>Grego</surname><given-names>Jozef</given-names></name><name><surname>Mumladze</surname><given-names>Levan</given-names></name><name><surname>Falniowski</surname><given-names>Andrzej</given-names></name><name><surname>Osikowski</surname><given-names>Artur</given-names></name><name><surname>Rysiewska</surname><given-names>Aleksandra</given-names></name><name><surname>Palatov</surname><given-names>Dimitry M.</given-names></name><name><surname>Hofman</surname><given-names>Sebastian</given-names></name></person-group><article-title>Revealing the stygobiotic and crenobiotic molluscan biodiversity hotspot in Caucasus: Part I. The phylogeny of stygobiotic <tp:taxon-name><tp:taxon-name-part taxon-name-part-type="subfamily">Sadlerianinae</tp:taxon-name-part></tp:taxon-name> Szarowska, 2006 (<tp:taxon-name><tp:taxon-name-part taxon-name-part-type="phylum">Mollusca</tp:taxon-name-part></tp:taxon-name>, <tp:taxon-name><tp:taxon-name-part taxon-name-part-type="class">Gastropoda</tp:taxon-name-part></tp:taxon-name>, <tp:taxon-name><tp:taxon-name-part taxon-name-part-type="family">Hydrobiidae</tp:taxon-name-part></tp:taxon-name>) from Georgia with descriptions of five new genera and twenty-one new species</article-title><source>Zookeys</source><day>05</day><month>8</month><year>2020</year><volume>955</volume><fpage>1</fpage><lpage>77</lpage><pub-id pub-id-type="doi">10.3897/zookeys.955.51983</pub-id></mixed-citation></tp:treatment-meta><tp:nomenclature><tp:taxon-name><object-id xmlns:xlink="http://www.w3.org/1999/xlink" content-type="arpha" xlink:type="simple">A902B762-A52C-56AD-92E2-262D1D0542A8</object-id>
              <tp:taxon-name-part taxon-name-part-type="genus" reg="Caucasogeyeria">Caucasogeyeria</tp:taxon-name-part>
              <tp:taxon-name-part taxon-name-part-type="species" reg="gloeri">gloeri</tp:taxon-name-part>
              <object-id xmlns:xlink="http://www.w3.org/1999/xlink" content-type="zoobank" xlink:type="simple">http://zoobank.org/2899DC4B-27E1-4ABF-AECD-74A7048A53C5</object-id>
            </tp:taxon-name><tp:taxon-authority>Grego &amp; Mumladze</tp:taxon-authority><tp:taxon-status xmlns:xlink="http://www.w3.org/1999/xlink" xlink:type="simple">sp. nov.</tp:taxon-status><xref ref-type="fig" rid="F26">Plates 13 (1–7); 14(1–4); 16(9); 18(3)</xref></tp:nomenclature><tp:treatment-sec sec-type="type locality" id="SECID0EK1DK"><title>Type locality.</title><p>Georgia • Imereti, Satsiskvilo, Turchusmtha (სოფელი საწისქვილო), small spring on the left side of path ascending the plateau; <named-content xmlns:xlink="http://www.w3.org/1999/xlink" content-type="dwc:verbatimCoordinates" xlink:type="simple"><named-content content-type="geo-json" specific-use="{&#34;type&#34;:&#34;Point&#34;,&#34;coordinates&#34;:[42.547222,42.490278]}" id="NCID0ET1DK" xlink:type="simple">42°29'25"N, 42°32'50"E</named-content></named-content>; 980 m a.s.l.</p><fig id="F26" position="float" orientation="portrait"><object-id xmlns:xlink="http://www.w3.org/1999/xlink" content-type="doi" xlink:type="simple">10.3897/zookeys.955.51983.plate13</object-id><object-id xmlns:xlink="http://www.w3.org/1999/xlink" content-type="arpha" xlink:type="simple">5488F00F-F3A0-5AB9-9CD9-CC7C2BD020C4</object-id><label>Plate 13.</label><caption><p><bold>1–7</bold><italic><tp:taxon-name><tp:taxon-name-part taxon-name-part-type="genus" reg="Caucasogeyeria">Caucasogeyeria</tp:taxon-name-part> <tp:taxon-name-part taxon-name-part-type="species" reg="gloeri">gloeri</tp:taxon-name-part></tp:taxon-name></italic> sp. nov. <bold>1, 2</bold> Imereti, Satsiskvilo, Turchusmtha <bold>1</bold> holotype <bold>2</bold> paratype <bold>4</bold> Imereti, Nakhriduri, Spring at Turchu Gamosadivari Basin <bold>5</bold> Imereti, Turchusmtha, spring of Okatse and cave above Kinchkha waterfall <bold>6</bold> Imereti, Nakhriduri, Turchu Gamosadivari Cave Spring <bold>7</bold> Imereti, Nakhriduri, left tributary spring in Turchu Gamosadivari Basin <bold>3</bold><tp:taxon-name><tp:taxon-name-part taxon-name-part-type="genus" reg="Caucasogeyeria">Caucasogeyeria</tp:taxon-name-part> <tp:taxon-name-part taxon-name-part-type="uncertainty-rank">cf.</tp:taxon-name-part> <tp:taxon-name-part taxon-name-part-type="species" reg="gloeri">gloeri</tp:taxon-name-part></tp:taxon-name> 2, Samegrelo, Shurubumu, spring on left bank of Khobistskali River. The numbers correspond to individuals, and the letters represent the different views of the same individual. Photograph J. Grego.</p></caption><graphic xmlns:xlink="http://www.w3.org/1999/xlink" xlink:href="zookeys-955-001-g026.jpg" position="float" orientation="portrait" xlink:type="simple" id="oo_439178.jpg"><uri content-type="original_file" xlink:type="simple">https://binary.pensoft.net/fig/439178</uri></graphic></fig><fig id="F27" position="float" orientation="portrait"><object-id xmlns:xlink="http://www.w3.org/1999/xlink" content-type="doi" xlink:type="simple">10.3897/zookeys.955.51983.plate14</object-id><object-id xmlns:xlink="http://www.w3.org/1999/xlink" content-type="arpha" xlink:type="simple">05BAA18B-4E24-5AEF-B37A-E941127CC4A4</object-id><label>Plate 14.</label><caption><p><italic><tp:taxon-name><tp:taxon-name-part taxon-name-part-type="genus" reg="Caucasogeyeria">Caucasogeyeria</tp:taxon-name-part> <tp:taxon-name-part taxon-name-part-type="species" reg="gloeri">gloeri</tp:taxon-name-part></tp:taxon-name></italic> sp. nov. <bold>1</bold> Imereti, Satsiskvilo, Turchusmtha, paratype <named-content xmlns:xlink="http://www.w3.org/1999/xlink" content-type="dwc:institutional_code" xlink:type="simple">SBMNH</named-content> 633095 <bold>2</bold> Imereti, Nakhriduri, 1 paratype <named-content xmlns:xlink="http://www.w3.org/1999/xlink" content-type="dwc:institutional_code" xlink:type="simple">SBMNH</named-content> 633102 <bold>3</bold> Imereti, Nakhriduri, spring at Turchu Gamosadivari Basin paratype <named-content xmlns:xlink="http://www.w3.org/1999/xlink" content-type="dwc:institutional_code" xlink:type="simple">SBMNH</named-content> 633095 <bold>4</bold><tp:taxon-name><tp:taxon-name-part taxon-name-part-type="genus" reg="Caucasogeyeria">Caucasogeyeria</tp:taxon-name-part> <tp:taxon-name-part taxon-name-part-type="uncertainty-rank">cf.</tp:taxon-name-part> <tp:taxon-name-part taxon-name-part-type="species" reg="gloeri">gloeri</tp:taxon-name-part></tp:taxon-name>, Samegrelo, Mukhuri, Shurubumu spring, paratype <named-content xmlns:xlink="http://www.w3.org/1999/xlink" content-type="dwc:institutional_code" xlink:type="simple">SBMNH</named-content> 633085. Scale bars: 1 mm (SEM <named-content xmlns:xlink="http://www.w3.org/1999/xlink" content-type="dwc:institutional_code" xlink:type="simple">SBMNH</named-content> Vanessa Delnavaz).</p></caption><graphic xmlns:xlink="http://www.w3.org/1999/xlink" xlink:href="zookeys-955-001-g027.jpg" position="float" orientation="portrait" xlink:type="simple" id="oo_439179.jpg"><uri content-type="original_file" xlink:type="simple">https://binary.pensoft.net/fig/439179</uri></graphic></fig></tp:treatment-sec><tp:treatment-sec sec-type="material" id="SECID0EE6DK"><title>Material.</title><p><bold><italic>Holotype</italic></bold>: Georgia • 1 adult, dry; type locality; 02 May 2018; J. Grego, L. Mumladze and M. Olšavský leg.; <abbrev xmlns:xlink="http://www.w3.org/1999/xlink" content-type="institution" xlink:title="Ilia State University, Tbilisi, Georgia" id="ABBRID0EP6DK" xlink:type="simple">ISU</abbrev> FM-T003-H. <bold><italic>Paratypes</italic></bold>: Georgia • same as for holotype; <abbrev xmlns:xlink="http://www.w3.org/1999/xlink" content-type="institution" xlink:title="Ilia State University, Tbilisi, Georgia" id="ABBRID0EX6DK" xlink:type="simple">ISU</abbrev> FM-T003-P1/170 dry, <named-content xmlns:xlink="http://www.w3.org/1999/xlink" content-type="dwc:institutional_code" xlink:type="simple">SBMNH</named-content> 633095/11 dry, <named-content xmlns:xlink="http://www.w3.org/1999/xlink" content-type="dwc:institutional_code" xlink:type="simple">NHMW</named-content> 113363/2 dry, <named-content xmlns:xlink="http://www.w3.org/1999/xlink" content-type="dwc:institutional_code" xlink:type="simple">HNHM</named-content> 104677/2 dry, <named-content xmlns:xlink="http://www.w3.org/1999/xlink" content-type="dwc:institutional_code" xlink:type="simple">NHMUK</named-content> 20191333/2 dry, NHMB 563963 /2 dry, <named-content xmlns:xlink="http://www.w3.org/1999/xlink" content-type="dwc:institutional_code" xlink:type="simple">SMF</named-content> 358924/2 dry, <named-content xmlns:xlink="http://www.w3.org/1999/xlink" content-type="dwc:institutional_code" xlink:type="simple">ZMH</named-content> 140629/2 dry, <named-content xmlns:xlink="http://www.w3.org/1999/xlink" content-type="dwc:institutional_code" xlink:type="simple">MNHN</named-content>-IM-2016-7894, <named-content xmlns:xlink="http://www.w3.org/1999/xlink" content-type="dwc:institutional_code" xlink:type="simple">ZIN</named-content> 1/506-2020/2 dry, coll. JG F0990/170 dry, coll. Glöer/1 dry. <bold><italic>Other material</italic></bold>: Georgia • Imereti, Nakhriduri 2 left tributary spring at Turchu Gamosadivari Basin; <named-content xmlns:xlink="http://www.w3.org/1999/xlink" content-type="dwc:verbatimCoordinates" xlink:type="simple"><named-content content-type="geo-json" specific-use="{&#34;type&#34;:&#34;Point&#34;,&#34;coordinates&#34;:[42.511944,42.477500]}" id="NCID0ECCEK" xlink:type="simple">42°28'39"N, 42°30'43"E</named-content></named-content>; 870 m a.s.l.; 03 May 2018; J. Grego, L. Mumladze and M. Olšavský leg.; coll. JG/12 dry. • Imereti, Turchusmtha, Okatse Spring above Kinchkha waterfall; <named-content xmlns:xlink="http://www.w3.org/1999/xlink" content-type="dwc:verbatimCoordinates" xlink:type="simple"><named-content content-type="geo-json" specific-use="{&#34;type&#34;:&#34;Point&#34;,&#34;coordinates&#34;:[42.546944,42.496944]}" id="NCID0EKCEK" xlink:type="simple">42°29'49"N, 42°32'49"E</named-content></named-content>; 1050 m a.s.l.; 02 May 2018; J. Grego, L. Mumladze and M. Olšavský leg.; coll. JG/19 dry. • Imereti, Nakhriduri, Turchu Gamosadivari Cave Spring; <named-content xmlns:xlink="http://www.w3.org/1999/xlink" content-type="dwc:verbatimCoordinates" xlink:type="simple"><named-content content-type="geo-json" specific-use="{&#34;type&#34;:&#34;Point&#34;,&#34;coordinates&#34;:[42.522222,42.486944]}" id="NCID0ESCEK" xlink:type="simple">42°29'13"N, 42°31'20"E</named-content></named-content>; 954 m a.s.l.; 03 May 2018; E J. Grego, L. Mumladze and M. Olšavský leg.; coll. JG/4 dry. • Imereti, Nakhriduri left side tributary spring at Turchu Gamosadivari Basin above small ford; <named-content xmlns:xlink="http://www.w3.org/1999/xlink" content-type="dwc:verbatimCoordinates" xlink:type="simple"><named-content content-type="geo-json" specific-use="{&#34;type&#34;:&#34;Point&#34;,&#34;coordinates&#34;:[42.511944,42.477500]}" id="NCID0E1CEK" xlink:type="simple">42°28'39"N, 42°30'43"E</named-content></named-content>; 875 m a.s.l.; 03 May 2018; J. Grego, L. Mumladze and M. Olšavský leg.; coll. JG/27 dry. • Imereti, Upskhero (უფსკერო) Spring Lake at Turchu Gamosadivari Basin; <named-content xmlns:xlink="http://www.w3.org/1999/xlink" content-type="dwc:verbatimCoordinates" xlink:type="simple"><named-content content-type="geo-json" specific-use="{&#34;type&#34;:&#34;Point&#34;,&#34;coordinates&#34;:[42.500833,42.463056]}" id="NCID0ECDEK" xlink:type="simple">42°27'47"N, 42°30'3"E</named-content></named-content>; 960 m a.s.l.; 03 May 2018; J. Grego, L. Mumladze and M. Olšavský leg.; coll. JG/3 dry. • Imereti, Nakhriduri 1 at bottom of Turchu Gamosadivari Basin near farm house; <named-content xmlns:xlink="http://www.w3.org/1999/xlink" content-type="dwc:verbatimCoordinates" xlink:type="simple"><named-content content-type="geo-json" specific-use="{&#34;type&#34;:&#34;Point&#34;,&#34;coordinates&#34;:[42.503611,42.474167]}" id="NCID0EKDEK" xlink:type="simple">42°28'27"N, 42°30'13"E</named-content></named-content>; 860 m a.s.l.; 03 May 2018; J. Grego, L. Mumladze and M. Olšavský leg.; coll. JG/2 dry. • Imereti, Nakhriduri 3 spring at Turchu Gamosadivari Basin left tributary spring; <named-content xmlns:xlink="http://www.w3.org/1999/xlink" content-type="dwc:verbatimCoordinates" xlink:type="simple"><named-content content-type="geo-json" specific-use="{&#34;type&#34;:&#34;Point&#34;,&#34;coordinates&#34;:[42.512778,42.477778]}" id="NCID0ESDEK" xlink:type="simple">42°28'40"N, 42°30'46"E</named-content></named-content>; 875 m a.s.l.; 03 May 2018; J. Grego, L. Mumladze and M. Olšavský leg.; coll. JG/23 dry.• Imereti, Nakhiduri 2 left side spring above small ford; <named-content xmlns:xlink="http://www.w3.org/1999/xlink" content-type="dwc:verbatimCoordinates" xlink:type="simple"><named-content content-type="geo-json" specific-use="{&#34;type&#34;:&#34;Point&#34;,&#34;coordinates&#34;:[42.511944,42.477500]}" id="NCID0E1DEK" xlink:type="simple">42°28'39"N, 42°30'43"E</named-content></named-content>; 870 m a.s.l.; 03 May 2018; J. Grego, L. Mumladze and M. Olšavský leg.; coll. JG/ dry. Georgia • Samegrelo, Pirveli Balda (პირველი ბალდა), spring in village above road; <named-content xmlns:xlink="http://www.w3.org/1999/xlink" content-type="dwc:verbatimCoordinates" xlink:type="simple"><named-content content-type="geo-json" specific-use="{&#34;type&#34;:&#34;Point&#34;,&#34;coordinates&#34;:[42.398056,42.483889]}" id="NCID0ECEEK" xlink:type="simple">42°29'2"N, 42°23'53"E</named-content></named-content>; 300 m a.s.l. • Samegrelo, Pirveli Balda, Motena Cave; <named-content xmlns:xlink="http://www.w3.org/1999/xlink" content-type="dwc:verbatimCoordinates" xlink:type="simple"><named-content content-type="geo-json" specific-use="{&#34;type&#34;:&#34;Point&#34;,&#34;coordinates&#34;:[42.391389,42.476667]}" id="NCID0EKEEK" xlink:type="simple">42°28'36"N, 42°23'29"E</named-content></named-content>; 480 m a.s.l.; 09 May 2018; J. Grego, L. Mumladze and M. Olšavský leg.; coll. <abbrev xmlns:xlink="http://www.w3.org/1999/xlink" content-type="institution" xlink:title="Ilia State University, Tbilisi, Georgia" id="ABBRID0EPEEK" xlink:type="simple">ISU</abbrev> FM-HYD2/2 dry and JG/3 dry.</p></tp:treatment-sec></tp:taxon-treatment>
