# Supplementary material for: Revealing the stygobiotic and crenobiotic molluscan biodiversity hotspot in Caucasus: Part I. The phylogeny of stygobiotic Sadlerianinae Szarowska, 2006 (Mollusca, Gastropoda, Hydrobiidae) from Georgia with descriptions of five new genera and twenty-one new species
Source: Zookeys. 2020 Aug 5;955:1–77. doi: 10.3897/zookeys.955.51983 (PMC7423785; doi:10.3897/zookeys.955.51983)
Supplement: XML Treatment for Caucasogeyeria cf. gloeri [file zookeys.955.51983-treatment19.xml]

<!DOCTYPE tp:taxon-treatment
  PUBLIC "-//TaxonX//DTD Taxonomic Treatment Publishing DTD v0 20100105//EN" "tax-treatment-NSO.dtd">
<tp:taxon-treatment xmlns:tp="http://www.plazi.org/taxpub"><tp:treatment-meta><kwd-group><label>Taxon classification</label><kwd><named-content xmlns:xlink="http://www.w3.org/1999/xlink" content-type="kingdom">Animalia</named-content></kwd><kwd><named-content xmlns:xlink="http://www.w3.org/1999/xlink" content-type="order">Littorinimorpha</named-content></kwd><kwd><named-content xmlns:xlink="http://www.w3.org/1999/xlink" content-type="family">Hydrobiidae</named-content></kwd></kwd-group><mixed-citation publication-type="journal"><person-group><name><surname>Grego</surname><given-names>Jozef</given-names></name><name><surname>Mumladze</surname><given-names>Levan</given-names></name><name><surname>Falniowski</surname><given-names>Andrzej</given-names></name><name><surname>Osikowski</surname><given-names>Artur</given-names></name><name><surname>Rysiewska</surname><given-names>Aleksandra</given-names></name><name><surname>Palatov</surname><given-names>Dimitry M.</given-names></name><name><surname>Hofman</surname><given-names>Sebastian</given-names></name></person-group><article-title>Revealing the stygobiotic and crenobiotic molluscan biodiversity hotspot in Caucasus: Part I. The phylogeny of stygobiotic <tp:taxon-name><tp:taxon-name-part taxon-name-part-type="subfamily">Sadlerianinae</tp:taxon-name-part></tp:taxon-name> Szarowska, 2006 (<tp:taxon-name><tp:taxon-name-part taxon-name-part-type="phylum">Mollusca</tp:taxon-name-part></tp:taxon-name>, <tp:taxon-name><tp:taxon-name-part taxon-name-part-type="class">Gastropoda</tp:taxon-name-part></tp:taxon-name>, <tp:taxon-name><tp:taxon-name-part taxon-name-part-type="family">Hydrobiidae</tp:taxon-name-part></tp:taxon-name>) from Georgia with descriptions of five new genera and twenty-one new species</article-title><source>Zookeys</source><day>05</day><month>8</month><year>2020</year><volume>955</volume><fpage>1</fpage><lpage>77</lpage><pub-id pub-id-type="doi">10.3897/zookeys.955.51983</pub-id></mixed-citation></tp:treatment-meta><tp:nomenclature><tp:taxon-name><object-id xmlns:xlink="http://www.w3.org/1999/xlink" content-type="arpha" xlink:type="simple">9261A6B3-F3C5-5112-8E97-5D055C59F644</object-id>
              <tp:taxon-name-part taxon-name-part-type="genus" reg="Caucasogeyeria">Caucasogeyeria</tp:taxon-name-part>
              <tp:taxon-name-part taxon-name-part-type="uncertainty-rank">cf.</tp:taxon-name-part>
              <tp:taxon-name-part taxon-name-part-type="species" reg="gloeri">gloeri</tp:taxon-name-part>
            </tp:taxon-name></tp:nomenclature><tp:treatment-sec sec-type="material" id="SECID0EZFEK"><title>Other material.</title><p>Georgia • Samegrelo, Shurubumu Spring (შურუბუმუს წყარო) on the left bank of Khobistskali River; <named-content xmlns:xlink="http://www.w3.org/1999/xlink" content-type="dwc:verbatimCoordinates" xlink:type="simple"><named-content content-type="geo-json" specific-use="{&#34;type&#34;:&#34;Point&#34;,&#34;coordinates&#34;:[42.205833,42.650000]}" id="NCID0ECGEK" xlink:type="simple">42°39'0"N, 42°12'21"E</named-content></named-content>; 310 m a.s.l.; 10 May 2018; J. Grego, L. Mumladze and M. Olšavský leg.; <abbrev xmlns:xlink="http://www.w3.org/1999/xlink" content-type="institution" xlink:title="Ilia State University, Tbilisi, Georgia" id="ABBRID0EHGEK" xlink:type="simple">ISU</abbrev> FM-HYD2/5 dry, <named-content xmlns:xlink="http://www.w3.org/1999/xlink" content-type="dwc:institutional_code" xlink:type="simple">SBMNH</named-content> 633085/1, <named-content xmlns:xlink="http://www.w3.org/1999/xlink" content-type="dwc:institutional_code" xlink:type="simple">NHMW</named-content> 113364/1 dry, coll. JG F0988/4 dry. • Samegrelo, Mapeli Cave (მაპელის მღვიმე), Mukhuri, water catchment (above cemetery); <named-content xmlns:xlink="http://www.w3.org/1999/xlink" content-type="dwc:verbatimCoordinates" xlink:type="simple"><named-content content-type="geo-json" specific-use="{&#34;type&#34;:&#34;Point&#34;,&#34;coordinates&#34;:[42.194167,42.639444]}" id="NCID0E6GEK" xlink:type="simple">42°38'22"N, 42°11'39"E</named-content></named-content>; 325 m a.s.l.; 12 October 2019; J. Grego, L. Mumladze and M. Olšavský leg.; <abbrev xmlns:xlink="http://www.w3.org/1999/xlink" content-type="institution" xlink:title="Ilia State University, Tbilisi, Georgia" id="ABBRID0EEHEK" xlink:type="simple">ISU</abbrev> FM-HYD3/4 dry, coll. JG F1411/5 dry.</p></tp:treatment-sec><tp:treatment-sec sec-type="diagnosis" id="SECID0EJHEK"><title>Diagnosis.</title><p>The new species differs from the other representatives of the genus by the aperture with a characteristic positive labral and negative columellar sinuations and pyramidal-triangular shell shape. From <italic><tp:taxon-name><tp:taxon-name-part taxon-name-part-type="genus" reg="Caucasogeyeria">C.</tp:taxon-name-part> <tp:taxon-name-part taxon-name-part-type="species" reg="ignidona">ignidona</tp:taxon-name-part></tp:taxon-name></italic> sp. nov. it can be distinguished by the different form of the aperture and its larger, more robust shell shape. <italic><tp:taxon-name><tp:taxon-name-part taxon-name-part-type="genus" reg="Caucasogeyeria">Caucasogeyeria</tp:taxon-name-part> <tp:taxon-name-part taxon-name-part-type="species" reg="colchis">colchis</tp:taxon-name-part></tp:taxon-name></italic> sp. nov. has a more deeply cut labral sinuation at its junction with the body whorl (posterior canal), more inward reflexed mid-labral section and more elevated conical spire. <italic><tp:taxon-name><tp:taxon-name-part taxon-name-part-type="genus" reg="Caucasogeyeria">Caucasogeyeria</tp:taxon-name-part> <tp:taxon-name-part taxon-name-part-type="species" reg="chrysomallos">chrysomallos</tp:taxon-name-part></tp:taxon-name></italic> sp. nov. has a similar lateral labral profile, but the shell is significantly smaller with a more narrow-elongate conical shape with a sharper apex. The two species from Abkhazia (<italic><tp:taxon-name><tp:taxon-name-part taxon-name-part-type="genus" reg="Caucasogeyeria">C.</tp:taxon-name-part> <tp:taxon-name-part taxon-name-part-type="species" reg="valvataeformis">valvataeformis</tp:taxon-name-part></tp:taxon-name></italic> and <italic><tp:taxon-name><tp:taxon-name-part taxon-name-part-type="genus" reg="Caucasogeyeria">C.</tp:taxon-name-part> <tp:taxon-name-part taxon-name-part-type="species" reg="horatiaeformis">horatiaeformis</tp:taxon-name-part></tp:taxon-name></italic>) differ in shell shape and lack sinuated labral and columellar margins.</p></tp:treatment-sec><tp:treatment-sec sec-type="description" id="SECID0EGJEK"><title>Description.</title><p><bold><italic>Shell</italic></bold>: conically shaped with 3½ inflated whorls and blunt apex, height 1.40–2.08 mm. The body whorl proportionally large and expands slightly towards the aperture. The shell surface milky whitish with dense faint regular axial growth lines, frequently covered by rusty-brown inorganic incrustations. The expanding irregular shaped aperture with a characteristic pronounced sinuation at its labral margin best seen in lateral profile. The sinuation slightly curved inward the aperture. The columellar margin with an inward sinuation. Umbilicus widely open. Protoconch surface smooth with almost invisible smooth pitting.</p><p><bold><italic>Operculum</italic></bold>: translucent glass-whitish, circular, paucispiral with excentric nucleus.</p><p><bold><italic>Animal body</italic></bold>: not pigmented, white coloured, eyeless with proportionally long tentacles.</p><p><bold><italic>Holotype measurements</italic></bold>: H-1.40 mm; W-1.29 mm; <abbrev xmlns:xlink="http://www.w3.org/1999/xlink" xlink:title="Height of the body whorl" id="ABBRID0EGKEK" xlink:type="simple">BH</abbrev>-1.06 mm; <abbrev xmlns:xlink="http://www.w3.org/1999/xlink" xlink:title="Width of the body whorl" id="ABBRID0EKKEK" xlink:type="simple">BW</abbrev>-1.00 mm; <abbrev xmlns:xlink="http://www.w3.org/1999/xlink" xlink:title="Aperture heigh" id="ABBRID0EOKEK" xlink:type="simple">AH</abbrev>-0.80 mm; <abbrev xmlns:xlink="http://www.w3.org/1999/xlink" xlink:title="Aperture width" id="ABBRID0ESKEK" xlink:type="simple">AW</abbrev>-0.70 mm; <abbrev xmlns:xlink="http://www.w3.org/1999/xlink" xlink:title="Aperture declination angle" id="ABBRID0EWKEK" xlink:type="simple">CA</abbrev>: 26°.</p><p><bold><italic>Anatomy</italic></bold>: not known.</p></tp:treatment-sec><tp:treatment-sec sec-type="etymology" id="SECID0EBLEK"><title>Etymology.</title><p>Named after the renowned German malacologist Peter Glöer from Hetlingen (Germany), who contributed much to the study of Eurasian freshwater <tp:taxon-name><tp:taxon-name-part taxon-name-part-type="phylum">Mollusca</tp:taxon-name-part></tp:taxon-name> as well as the knowledge of Ponto-Caspian freshwater biodiversity.</p></tp:treatment-sec><tp:treatment-sec sec-type="habitat" id="SECID0EMLEK"><title>Habitat.</title><p>Stygobiotic species. Most of the empty shells of the new species were found in the sandy sediments of karst springs of all types, from large spring lakes down to very small water outlets emerging from tiny fissures among limestone slabs. The great number of empty shells in some localities with no live individuals suggest its habitat is deeper in underground fissures and caves with very limited survival at epigean habitats. The few live shells were obtained from a spring emerging from stone debris, after removing the larger stones from the spring head and digging ca. 60–80 cm inside the spring head.</p></tp:treatment-sec><tp:treatment-sec sec-type="distribution" id="SECID0ERLEK"><title>Distribution.</title><p><italic><tp:taxon-name><tp:taxon-name-part taxon-name-part-type="genus" reg="Caucasogeyeria">Caucasogeyeria</tp:taxon-name-part> <tp:taxon-name-part taxon-name-part-type="species" reg="gloeri">gloeri</tp:taxon-name-part></tp:taxon-name></italic> sp. nov. is known from the eastern range of limestone Pakhe Plateau from Kinchkhaperdi to Satsiskvilo and in all springs of the Turchu Gamosadivari Basin in Imereti region. The isolated population from Shurubumu Spring and Mapeli Cave at Mukhuri (<tp:taxon-name><tp:taxon-name-part taxon-name-part-type="genus" reg="Caucasogeyeria">C.</tp:taxon-name-part> <tp:taxon-name-part taxon-name-part-type="uncertainty-rank">cf.</tp:taxon-name-part> <tp:taxon-name-part taxon-name-part-type="species" reg="gloeri">gloeri</tp:taxon-name-part></tp:taxon-name>), Samegrelo region (Plates <xref ref-type="fig" rid="F26">13</xref>(3), 14(4) and 16(9)) could represent a geographical subspecies or a distinct species.</p></tp:treatment-sec><tp:treatment-sec sec-type="conservation status" id="SECID0ETMEK"><title>Conservation status.</title><p>The number of known locations is 13 and <abbrev xmlns:xlink="http://www.w3.org/1999/xlink" xlink:title="Extent of occurrence" id="ABBRID0EZMEK" xlink:type="simple">EOO</abbrev> is ca. 70 km<sup>2</sup>. The <abbrev xmlns:xlink="http://www.w3.org/1999/xlink" xlink:title="Area of occupancy" id="ABBRID0E6MEK" xlink:type="simple">AOO</abbrev> is represented by only several underground karst conduits with much smaller total area compared to <abbrev xmlns:xlink="http://www.w3.org/1999/xlink" xlink:title="Extent of occurrence" id="ABBRID0EDNEK" xlink:type="simple">EOO</abbrev>. Each karst conduit is supplied by surface water through swallow holes, where stochastic events, as human driven pollution or habitat destruction, could lead to rapid species decline or extinction. Therefore, it is assessed as Vulnerable (<abbrev xmlns:xlink="http://www.w3.org/1999/xlink" xlink:title="Vulnerable" id="ABBRID0EHNEK" xlink:type="simple">VU</abbrev>) D2.</p></tp:treatment-sec><tp:treatment-sec sec-type="remarks" id="SECID0ELNEK"><title>Remarks.</title><p>The shell shape of the new species is quite variable over its range, but the typical features, such as the apertural sinuation seem to be more-or-less constant. A more intensive search in areas between the two main distribution points would be necessary to understand the phylogenetic relations of different populations. The population from Shurubumu Spring and Mapeli Cave is conchiologically very similar, however differs significantly by more coarsely pitted protoconch surface, molecular data are needed to confirm its specific or sub-specific status. Measurement comparison of different <italic><tp:taxon-name><tp:taxon-name-part taxon-name-part-type="genus" reg="Caucasogeyeria">C.</tp:taxon-name-part> <tp:taxon-name-part taxon-name-part-type="species" reg="gloeri">gloeri</tp:taxon-name-part></tp:taxon-name></italic> populations is given in Table <xref ref-type="table" rid="T7">7</xref>.</p><table-wrap id="T7" position="float" orientation="portrait"><label>Table 7.</label><caption><p>Measurement comparison of <italic><tp:taxon-name><tp:taxon-name-part taxon-name-part-type="genus" reg="Caucasogeyeria">Caucasogeyeria</tp:taxon-name-part> <tp:taxon-name-part taxon-name-part-type="species" reg="gloeri">gloeri</tp:taxon-name-part></tp:taxon-name></italic> sp. nov. from different localities.</p></caption><table id="TID0EPBFK" rules="all"><tbody><tr><th rowspan="2" colspan="1">
                      <italic>Genus species</italic>
                    </th><th rowspan="1" colspan="1">H</th><th rowspan="1" colspan="1">W</th><th rowspan="1" colspan="1">
                      <abbrev xmlns:xlink="http://www.w3.org/1999/xlink" xlink:title="Height of the body whorl" id="ABBRID0EJPEK" xlink:type="simple">BH</abbrev>
                    </th><th rowspan="1" colspan="1">
                      <abbrev xmlns:xlink="http://www.w3.org/1999/xlink" xlink:title="Width of the body whorl" id="ABBRID0ERPEK" xlink:type="simple">BW</abbrev>
                    </th><th rowspan="1" colspan="1">
                      <abbrev xmlns:xlink="http://www.w3.org/1999/xlink" xlink:title="Aperture heigh" id="ABBRID0EZPEK" xlink:type="simple">AH</abbrev>
                    </th><th rowspan="1" colspan="1">
                      <abbrev xmlns:xlink="http://www.w3.org/1999/xlink" xlink:title="Aperture width" id="ABBRID0EBQEK" xlink:type="simple">AW</abbrev>
                    </th><th rowspan="1" colspan="1">
                      <abbrev xmlns:xlink="http://www.w3.org/1999/xlink" xlink:title="Aperture declination angle" id="ABBRID0EJQEK" xlink:type="simple">CA</abbrev>
                    </th><th rowspan="2" colspan="1">H/W</th><th rowspan="2" colspan="1"><abbrev xmlns:xlink="http://www.w3.org/1999/xlink" xlink:title="Aperture heigh" id="ABBRID0EUQEK" xlink:type="simple">AH</abbrev> / <abbrev xmlns:xlink="http://www.w3.org/1999/xlink" xlink:title="Aperture width" id="ABBRID0EYQEK" xlink:type="simple">AW</abbrev></th><th rowspan="2" colspan="1">W / <abbrev xmlns:xlink="http://www.w3.org/1999/xlink" xlink:title="Width of the body whorl" id="ABBRID0E6QEK" xlink:type="simple">BW</abbrev></th><th rowspan="2" colspan="1">H/<abbrev xmlns:xlink="http://www.w3.org/1999/xlink" xlink:title="Height of the body whorl" id="ABBRID0EGREK" xlink:type="simple">BH</abbrev></th><th rowspan="2" colspan="1">H/<abbrev xmlns:xlink="http://www.w3.org/1999/xlink" xlink:title="Aperture heigh" id="ABBRID0ENREK" xlink:type="simple">AH</abbrev></th><th rowspan="2" colspan="1">W / <abbrev xmlns:xlink="http://www.w3.org/1999/xlink" xlink:title="Aperture width" id="ABBRID0EUREK" xlink:type="simple">AW</abbrev></th><th rowspan="2" colspan="1">H/(W- <abbrev xmlns:xlink="http://www.w3.org/1999/xlink" xlink:title="Width of the body whorl" id="ABBRID0E2REK" xlink:type="simple">BW</abbrev>)</th></tr><tr><th rowspan="1" colspan="1">mm</th><th rowspan="1" colspan="1">mm</th><th rowspan="1" colspan="1">mm</th><th rowspan="1" colspan="1">mm</th><th rowspan="1" colspan="1">mm</th><th rowspan="1" colspan="1">mm</th><th rowspan="1" colspan="1">deg.</th></tr><tr><td rowspan="1" colspan="1"><italic><tp:taxon-name><tp:taxon-name-part taxon-name-part-type="genus" reg="Caucasogeyeria">Caucasogeyeria</tp:taxon-name-part> <tp:taxon-name-part taxon-name-part-type="species" reg="gloeri">gloeri</tp:taxon-name-part></tp:taxon-name></italic> sp. nov. <bold>Holotype</bold><abbrev xmlns:xlink="http://www.w3.org/1999/xlink" xlink:title="Type locality" id="ABBRID0EHTEK" xlink:type="simple">LT</abbrev></td><td rowspan="1" colspan="1">1.40</td><td rowspan="1" colspan="1">1.29</td><td rowspan="1" colspan="1">1.06</td><td rowspan="1" colspan="1">1.00</td><td rowspan="1" colspan="1">0.80</td><td rowspan="1" colspan="1">0.70</td><td rowspan="1" colspan="1">26</td><td rowspan="1" colspan="1">1.09</td><td rowspan="1" colspan="1">1.14</td><td rowspan="1" colspan="1">1.29</td><td rowspan="1" colspan="1">1.32</td><td rowspan="1" colspan="1">1.75</td><td rowspan="1" colspan="1">1.84</td><td rowspan="1" colspan="1">4.83</td></tr><tr><td rowspan="1" colspan="1"><italic><tp:taxon-name><tp:taxon-name-part taxon-name-part-type="genus" reg="Caucasogeyeria">Caucasogeyeria</tp:taxon-name-part> <tp:taxon-name-part taxon-name-part-type="species" reg="gloeri">gloeri</tp:taxon-name-part></tp:taxon-name></italic> sp. nov. <bold>Paratype</bold><abbrev xmlns:xlink="http://www.w3.org/1999/xlink" xlink:title="Type locality" id="ABBRID0EGVEK" xlink:type="simple">LT</abbrev></td><td rowspan="1" colspan="1">1.46</td><td rowspan="1" colspan="1">1.21</td><td rowspan="1" colspan="1">1.03</td><td rowspan="1" colspan="1">1.00</td><td rowspan="1" colspan="1">0.80</td><td rowspan="1" colspan="1">0.71</td><td rowspan="1" colspan="1">24</td><td rowspan="1" colspan="1">1.21</td><td rowspan="1" colspan="1">1.13</td><td rowspan="1" colspan="1">1.21</td><td rowspan="1" colspan="1">1.42</td><td rowspan="1" colspan="1">1.83</td><td rowspan="1" colspan="1">1.70</td><td rowspan="1" colspan="1">6.95</td></tr><tr><td rowspan="1" colspan="1"><italic><tp:taxon-name><tp:taxon-name-part taxon-name-part-type="genus" reg="Caucasogeyeria">Caucasogeyeria</tp:taxon-name-part> <tp:taxon-name-part taxon-name-part-type="species" reg="gloeri">gloeri</tp:taxon-name-part></tp:taxon-name></italic> sp. nov. Nakriduri 1 spring</td><td rowspan="1" colspan="1">1.97</td><td rowspan="1" colspan="1">1.71</td><td rowspan="1" colspan="1">1.37</td><td rowspan="1" colspan="1">1.31</td><td rowspan="1" colspan="1">0.97</td><td rowspan="1" colspan="1">0.94</td><td rowspan="1" colspan="1">45</td><td rowspan="1" colspan="1">1.15</td><td rowspan="1" colspan="1">1.03</td><td rowspan="1" colspan="1">1.31</td><td rowspan="1" colspan="1">1.44</td><td rowspan="1" colspan="1">2.03</td><td rowspan="1" colspan="1">1.82</td><td rowspan="1" colspan="1">4.93</td></tr><tr><td rowspan="1" colspan="1"><italic><tp:taxon-name><tp:taxon-name-part taxon-name-part-type="genus" reg="Caucasogeyeria">Caucasogeyeria</tp:taxon-name-part> <tp:taxon-name-part taxon-name-part-type="species" reg="gloeri">gloeri</tp:taxon-name-part></tp:taxon-name></italic> sp. nov. Okatse Spring</td><td rowspan="1" colspan="1">2.08</td><td rowspan="1" colspan="1">1.69</td><td rowspan="1" colspan="1">1.34</td><td rowspan="1" colspan="1">1.37</td><td rowspan="1" colspan="1">1.09</td><td rowspan="1" colspan="1">0.88</td><td rowspan="1" colspan="1">45</td><td rowspan="1" colspan="1">1.23</td><td rowspan="1" colspan="1">1.24</td><td rowspan="1" colspan="1">1.23</td><td rowspan="1" colspan="1">1.55</td><td rowspan="1" colspan="1">1.91</td><td rowspan="1" colspan="1">1.92</td><td rowspan="1" colspan="1">6.50</td></tr><tr><td rowspan="1" colspan="1"><italic><tp:taxon-name><tp:taxon-name-part taxon-name-part-type="genus" reg="Caucasogeyeria">Caucasogeyeria</tp:taxon-name-part> <tp:taxon-name-part taxon-name-part-type="species" reg="gloeri">gloeri</tp:taxon-name-part></tp:taxon-name></italic> sp. nov. Turchu Gamosadivari</td><td rowspan="1" colspan="1">1.67</td><td rowspan="1" colspan="1">1.54</td><td rowspan="1" colspan="1">1.31</td><td rowspan="1" colspan="1">1.20</td><td rowspan="1" colspan="1">0.97</td><td rowspan="1" colspan="1">0.80</td><td rowspan="1" colspan="1">45</td><td rowspan="1" colspan="1">1.08</td><td rowspan="1" colspan="1">1.21</td><td rowspan="1" colspan="1">1.28</td><td rowspan="1" colspan="1">1.27</td><td rowspan="1" colspan="1">1.72</td><td rowspan="1" colspan="1">1.93</td><td rowspan="1" colspan="1">4.91</td></tr><tr><td rowspan="1" colspan="1"><italic><tp:taxon-name><tp:taxon-name-part taxon-name-part-type="genus" reg="Caucasogeyeria">Caucasogeyeria</tp:taxon-name-part> <tp:taxon-name-part taxon-name-part-type="species" reg="gloeri">gloeri</tp:taxon-name-part></tp:taxon-name></italic> sp. nov. Nakriduri 4</td><td rowspan="1" colspan="1">1.81</td><td rowspan="1" colspan="1">1.54</td><td rowspan="1" colspan="1">1.31</td><td rowspan="1" colspan="1">1.20</td><td rowspan="1" colspan="1">0.97</td><td rowspan="1" colspan="1">0.80</td><td rowspan="1" colspan="1">46</td><td rowspan="1" colspan="1">1.18</td><td rowspan="1" colspan="1">1.21</td><td rowspan="1" colspan="1">1.28</td><td rowspan="1" colspan="1">1.38</td><td rowspan="1" colspan="1">1.87</td><td rowspan="1" colspan="1">1.93</td><td rowspan="1" colspan="1">5.32</td></tr><tr><td rowspan="1" colspan="1"><italic><tp:taxon-name><tp:taxon-name-part taxon-name-part-type="genus" reg="Caucasogeyeria">Caucasogeyeria</tp:taxon-name-part> <tp:taxon-name-part taxon-name-part-type="species" reg="gloeri">gloeri</tp:taxon-name-part></tp:taxon-name></italic> sp. nov. Shurubumu</td><td rowspan="1" colspan="1">1.69</td><td rowspan="1" colspan="1">1.48</td><td rowspan="1" colspan="1">1.37</td><td rowspan="1" colspan="1">1.11</td><td rowspan="1" colspan="1">1.00</td><td rowspan="1" colspan="1">0.86</td><td rowspan="1" colspan="1">45</td><td rowspan="1" colspan="1">1.14</td><td rowspan="1" colspan="1">1.16</td><td rowspan="1" colspan="1">1.33</td><td rowspan="1" colspan="1">1.23</td><td rowspan="1" colspan="1">1.69</td><td rowspan="1" colspan="1">1.72</td><td rowspan="1" colspan="1">4.57</td></tr><tr><td rowspan="1" colspan="1"><italic><tp:taxon-name><tp:taxon-name-part taxon-name-part-type="genus" reg="Caucasogeyeria">Caucasogeyeria</tp:taxon-name-part> <tp:taxon-name-part taxon-name-part-type="species" reg="gloeri">gloeri</tp:taxon-name-part></tp:taxon-name></italic> sp. nov. Mapeli Cave</td><td rowspan="1" colspan="1">1.81</td><td rowspan="1" colspan="1">1.53</td><td rowspan="1" colspan="1">1.30</td><td rowspan="1" colspan="1">1.21</td><td rowspan="1" colspan="1">0.93</td><td rowspan="1" colspan="1">0.84</td><td rowspan="1" colspan="1">22</td><td rowspan="1" colspan="1">1.18</td><td rowspan="1" colspan="1">1.11</td><td rowspan="1" colspan="1">1.27</td><td rowspan="1" colspan="1">1.39</td><td rowspan="1" colspan="1">1.95</td><td rowspan="1" colspan="1">1.83</td><td rowspan="1" colspan="1">5.57</td></tr></tbody></table></table-wrap></tp:treatment-sec><tp:treatment-sec><!--Section generated to contain objects referenced in tp:taxon-treatment.--><fig id="F26" position="float" orientation="portrait"><object-id xmlns:xlink="http://www.w3.org/1999/xlink" content-type="doi" xlink:type="simple">10.3897/zookeys.955.51983.plate13</object-id><object-id xmlns:xlink="http://www.w3.org/1999/xlink" content-type="arpha" xlink:type="simple">5488F00F-F3A0-5AB9-9CD9-CC7C2BD020C4</object-id><label>Plate 13.</label><caption><p><bold>1–7</bold><italic><tp:taxon-name><tp:taxon-name-part taxon-name-part-type="genus" reg="Caucasogeyeria">Caucasogeyeria</tp:taxon-name-part> <tp:taxon-name-part taxon-name-part-type="species" reg="gloeri">gloeri</tp:taxon-name-part></tp:taxon-name></italic> sp. nov. <bold>1, 2</bold> Imereti, Satsiskvilo, Turchusmtha <bold>1</bold> holotype <bold>2</bold> paratype <bold>4</bold> Imereti, Nakhriduri, Spring at Turchu Gamosadivari Basin <bold>5</bold> Imereti, Turchusmtha, spring of Okatse and cave above Kinchkha waterfall <bold>6</bold> Imereti, Nakhriduri, Turchu Gamosadivari Cave Spring <bold>7</bold> Imereti, Nakhriduri, left tributary spring in Turchu Gamosadivari Basin <bold>3</bold><tp:taxon-name><tp:taxon-name-part taxon-name-part-type="genus" reg="Caucasogeyeria">Caucasogeyeria</tp:taxon-name-part> <tp:taxon-name-part taxon-name-part-type="uncertainty-rank">cf.</tp:taxon-name-part> <tp:taxon-name-part taxon-name-part-type="species" reg="gloeri">gloeri</tp:taxon-name-part></tp:taxon-name> 2, Samegrelo, Shurubumu, spring on left bank of Khobistskali River. The numbers correspond to individuals, and the letters represent the different views of the same individual. Photograph J. Grego.</p></caption><graphic xmlns:xlink="http://www.w3.org/1999/xlink" xlink:href="zookeys-955-001-g026.jpg" position="float" orientation="portrait" xlink:type="simple" id="oo_439178.jpg"><uri content-type="original_file" xlink:type="simple">https://binary.pensoft.net/fig/439178</uri></graphic></fig></tp:treatment-sec></tp:taxon-treatment>
