# Supplementary material for: Revealing the stygobiotic and crenobiotic molluscan biodiversity hotspot in Caucasus: Part I. The phylogeny of stygobiotic Sadlerianinae Szarowska, 2006 (Mollusca, Gastropoda, Hydrobiidae) from Georgia with descriptions of five new genera and twenty-one new species
Source: Zookeys. 2020 Aug 5;955:1–77. doi: 10.3897/zookeys.955.51983 (PMC7423785; doi:10.3897/zookeys.955.51983)
Supplement: XML Treatment for Caucasogeyeria colchis [file zookeys.955.51983-treatment21.xml]

<!DOCTYPE tp:taxon-treatment
  PUBLIC "-//TaxonX//DTD Taxonomic Treatment Publishing DTD v0 20100105//EN" "tax-treatment-NSO.dtd">
<tp:taxon-treatment xmlns:tp="http://www.plazi.org/taxpub"><tp:treatment-meta><kwd-group><label>Taxon classification</label><kwd><named-content xmlns:xlink="http://www.w3.org/1999/xlink" content-type="kingdom">Animalia</named-content></kwd><kwd><named-content xmlns:xlink="http://www.w3.org/1999/xlink" content-type="order">Littorinimorpha</named-content></kwd><kwd><named-content xmlns:xlink="http://www.w3.org/1999/xlink" content-type="family">Hydrobiidae</named-content></kwd></kwd-group><mixed-citation publication-type="journal"><person-group><name><surname>Grego</surname><given-names>Jozef</given-names></name><name><surname>Mumladze</surname><given-names>Levan</given-names></name><name><surname>Falniowski</surname><given-names>Andrzej</given-names></name><name><surname>Osikowski</surname><given-names>Artur</given-names></name><name><surname>Rysiewska</surname><given-names>Aleksandra</given-names></name><name><surname>Palatov</surname><given-names>Dimitry M.</given-names></name><name><surname>Hofman</surname><given-names>Sebastian</given-names></name></person-group><article-title>Revealing the stygobiotic and crenobiotic molluscan biodiversity hotspot in Caucasus: Part I. The phylogeny of stygobiotic <tp:taxon-name><tp:taxon-name-part taxon-name-part-type="subfamily">Sadlerianinae</tp:taxon-name-part></tp:taxon-name> Szarowska, 2006 (<tp:taxon-name><tp:taxon-name-part taxon-name-part-type="phylum">Mollusca</tp:taxon-name-part></tp:taxon-name>, <tp:taxon-name><tp:taxon-name-part taxon-name-part-type="class">Gastropoda</tp:taxon-name-part></tp:taxon-name>, <tp:taxon-name><tp:taxon-name-part taxon-name-part-type="family">Hydrobiidae</tp:taxon-name-part></tp:taxon-name>) from Georgia with descriptions of five new genera and twenty-one new species</article-title><source>Zookeys</source><day>05</day><month>8</month><year>2020</year><volume>955</volume><fpage>1</fpage><lpage>77</lpage><pub-id pub-id-type="doi">10.3897/zookeys.955.51983</pub-id></mixed-citation></tp:treatment-meta><tp:nomenclature><tp:taxon-name><object-id xmlns:xlink="http://www.w3.org/1999/xlink" content-type="arpha" xlink:type="simple">1F98E046-6026-5385-A465-B8ED3A38FFBF</object-id>
              <tp:taxon-name-part taxon-name-part-type="genus" reg="Caucasogeyeria">Caucasogeyeria</tp:taxon-name-part>
              <tp:taxon-name-part taxon-name-part-type="species" reg="colchis">colchis</tp:taxon-name-part>
              <object-id xmlns:xlink="http://www.w3.org/1999/xlink" content-type="zoobank" xlink:type="simple">http://zoobank.org/740D6F25-3482-4F15-B21B-784B7C0319BE</object-id>
            </tp:taxon-name><tp:taxon-authority>Grego &amp; Mumladze</tp:taxon-authority><tp:taxon-status xmlns:xlink="http://www.w3.org/1999/xlink" xlink:type="simple">sp. nov.</tp:taxon-status><xref ref-type="fig" rid="F28">Plates 15 (2–4); 17(1, 2)</xref></tp:nomenclature><tp:treatment-sec sec-type="type locality" id="SECID0EUQFK"><title>Type locality.</title><p>Georgia • Samegrelo, Pirveli Balda, Motena Cave; <named-content xmlns:xlink="http://www.w3.org/1999/xlink" content-type="dwc:verbatimCoordinates" xlink:type="simple"><named-content content-type="geo-json" specific-use="{&#34;type&#34;:&#34;Point&#34;,&#34;coordinates&#34;:[42.391389,42.476667]}" id="NCID0E4QFK" xlink:type="simple">42°28'36"N, 42°23'29"E</named-content></named-content>; 480 m a.s.l.; sediment in terminal lake.</p><fig id="F31" position="float" orientation="portrait"><object-id xmlns:xlink="http://www.w3.org/1999/xlink" content-type="doi" xlink:type="simple">10.3897/zookeys.955.51983.plate17</object-id><object-id xmlns:xlink="http://www.w3.org/1999/xlink" content-type="arpha" xlink:type="simple">519F07BA-E546-59C4-A1CC-47B89CF77541</object-id><label>Plate 17.</label><caption><p><bold>1</bold><italic><tp:taxon-name><tp:taxon-name-part taxon-name-part-type="genus" reg="Caucasogeyeria">Caucasogeyeria</tp:taxon-name-part> <tp:taxon-name-part taxon-name-part-type="species" reg="colchis">colchis</tp:taxon-name-part></tp:taxon-name></italic> sp. nov., Samegrelo, Pirveli Balda, Motena Cave, paratype <named-content xmlns:xlink="http://www.w3.org/1999/xlink" content-type="dwc:institutional_code" xlink:type="simple">SBMNH</named-content> 633072 <bold>2</bold><italic><tp:taxon-name><tp:taxon-name-part taxon-name-part-type="genus" reg="Caucasogeyeria">Caucasogeyeria</tp:taxon-name-part> <tp:taxon-name-part taxon-name-part-type="species" reg="colchis">colchis</tp:taxon-name-part></tp:taxon-name></italic> sp. nov., Samegrelo, Pirveli Balda, spring in village, paratype <named-content xmlns:xlink="http://www.w3.org/1999/xlink" content-type="dwc:institutional_code" xlink:type="simple">SBMNH</named-content> 633068 <bold>3</bold><italic><tp:taxon-name><tp:taxon-name-part taxon-name-part-type="genus" reg="Caucasogeyeria">Caucasogeyeria</tp:taxon-name-part> <tp:taxon-name-part taxon-name-part-type="species" reg="chrysomallos">chrysomallos</tp:taxon-name-part></tp:taxon-name></italic> sp. nov., Samegrelo, Mukhuri, Kanti, Mapeli Spring, paratype <named-content xmlns:xlink="http://www.w3.org/1999/xlink" content-type="dwc:institutional_code" xlink:type="simple">SBMNH</named-content> 633099 <bold>4</bold><italic><tp:taxon-name><tp:taxon-name-part taxon-name-part-type="genus" reg="Caucasogeyeria">Caucasogeyeria</tp:taxon-name-part> <tp:taxon-name-part taxon-name-part-type="species" reg="pseudocolchis">pseudocolchis</tp:taxon-name-part></tp:taxon-name></italic> sp. nov., Samegrelo, Mukhuri, Shisha Spring, paratype <named-content xmlns:xlink="http://www.w3.org/1999/xlink" content-type="dwc:institutional_code" xlink:type="simple">SBMNH</named-content> 633082. Scale bars: 1 mm. SEM <named-content xmlns:xlink="http://www.w3.org/1999/xlink" content-type="dwc:institutional_code" xlink:type="simple">SBMNH</named-content> Vanessa Delnavaz.</p></caption><graphic xmlns:xlink="http://www.w3.org/1999/xlink" xlink:href="zookeys-955-001-g031.jpg" position="float" orientation="portrait" xlink:type="simple" id="oo_439183.jpg"><uri content-type="original_file" xlink:type="simple">https://binary.pensoft.net/fig/439183</uri></graphic></fig></tp:treatment-sec><tp:treatment-sec sec-type="material" id="SECID0ELUFK"><title>Material.</title><p><bold><italic>Holotype</italic></bold>: Georgia • 1 adult dry; Type locality; 09 May 2018; J. Grego, L. Mumladze and M. Olšavský leg.; <abbrev xmlns:xlink="http://www.w3.org/1999/xlink" content-type="institution" xlink:title="Ilia State University, Tbilisi, Georgia" id="ABBRID0EWUFK" xlink:type="simple">ISU</abbrev> FM-T002-H. <bold><italic>Paratypes</italic></bold>: Georgia • same as for holotype; coll. JG T1036/1 dry; • Samegrelo, Pirveli Balda (პირველი ბალდა), spring in village above road; <named-content xmlns:xlink="http://www.w3.org/1999/xlink" content-type="dwc:verbatimCoordinates" xlink:type="simple"><named-content content-type="geo-json" specific-use="{&#34;type&#34;:&#34;Point&#34;,&#34;coordinates&#34;:[42.398056,42.483889]}" id="NCID0EBVFK" xlink:type="simple">42°29'2"N, 42°23'53"E</named-content></named-content>; 295 m a.s.l.; 09 May 2018; J. Grego, L. Mumladze and M. Olšavský leg.; <abbrev xmlns:xlink="http://www.w3.org/1999/xlink" content-type="institution" xlink:title="Ilia State University, Tbilisi, Georgia" id="ABBRID0EGVFK" xlink:type="simple">ISU</abbrev> FM-T002-P1/12 dry, <named-content xmlns:xlink="http://www.w3.org/1999/xlink" content-type="dwc:institutional_code" xlink:type="simple">SBMNH</named-content> 633068/4 dry, <named-content xmlns:xlink="http://www.w3.org/1999/xlink" content-type="dwc:institutional_code" xlink:type="simple">NHMW</named-content> 113362/1 dry, coll. JG F1034/12 dry. • same as preceding; same as preceding; 12 October 2019; J. Grego leg.; <abbrev xmlns:xlink="http://www.w3.org/1999/xlink" content-type="institution" xlink:title="Ilia State University, Tbilisi, Georgia" id="ABBRID0E2VFK" xlink:type="simple">ISU</abbrev> FM-T002 P2/5 dry, <named-content xmlns:xlink="http://www.w3.org/1999/xlink" content-type="dwc:institutional_code" xlink:type="simple">HNHM</named-content> 104676/1 dry, NHMB 563962 /1 dry, <named-content xmlns:xlink="http://www.w3.org/1999/xlink" content-type="dwc:institutional_code" xlink:type="simple">SMF</named-content> 358923/1 dry, coll JG F1434/37 dry. <bold><italic>Other material</italic></bold>: Georgia • Imereti, Nakhriduri 6, left tributary rivulet under travertine waterfall; <named-content xmlns:xlink="http://www.w3.org/1999/xlink" content-type="dwc:verbatimCoordinates" xlink:type="simple"><named-content content-type="geo-json" specific-use="{&#34;type&#34;:&#34;Point&#34;,&#34;coordinates&#34;:[42.522778,42.485278]}" id="NCID0EWWFK" xlink:type="simple">42°29'7"N, 42°31'22"E</named-content></named-content>; 960 m a.s.l.; 03 May 2018; J. Grego, L. Mumladze and M. Olšavský leg.; coll. JG/4 dry.</p></tp:treatment-sec><tp:treatment-sec sec-type="diagnosis" id="SECID0E2WFK"><title>Diagnosis.</title><p>The <italic><tp:taxon-name><tp:taxon-name-part taxon-name-part-type="genus" reg="Caucasogeyeria">C.</tp:taxon-name-part> <tp:taxon-name-part taxon-name-part-type="species" reg="colchis">colchis</tp:taxon-name-part></tp:taxon-name></italic> sp. nov. differs from all the members of the genus by its more deeply cut sinuation at the junction of the labral margin with the body whorl. The sinulus-like deep grove and the characteristically inward bent labral fold clearly distinguish the species from its congeners. From <italic><tp:taxon-name><tp:taxon-name-part taxon-name-part-type="genus" reg="Caucasogeyeria">C.</tp:taxon-name-part> <tp:taxon-name-part taxon-name-part-type="species" reg="pseudocolchis">pseudocolchis</tp:taxon-name-part></tp:taxon-name></italic> sp. nov. it can be distinguished mainly by shallower and narrower sinulus-like cut at the posterior canal, by the differently curved columellar peristome, different sinuation of the labral margin and by proportionally larger body whorl.</p></tp:treatment-sec><tp:treatment-sec sec-type="description" id="SECID0EXXFK"><title>Description.</title><p><bold><italic>Shell</italic></bold>: conical, elevated 1.35–1.80 mm high shell with 4½ inflated whorls and a deeply cut suture. Shell colour milky white with frequent reddish-brown inorganic encrustations. Umbilicus widely open. The expanded, rhomboidal aperture with a characteristic deep and broad sinus-like cut at the adapical labral junction with the body whorl. The protruded labral fold characteristically curved inward, continuing to a negative sinuation at the lower extremity of the aperture. Columellar margin just slightly positively sinuated. Protoconch surface regularly pitted.</p><p><bold><italic>Operculum</italic></bold>: white, glassy translucent, circular and paucispiral with excentric nucleus.</p><p><bold><italic>Animal body</italic></bold>: entirely white, without eyes and bears, very long tiny tentacles (Plate <xref ref-type="fig" rid="F25">12</xref>(5–8)).</p><p><bold><italic>Holotype measurements</italic></bold>: H-1.80 mm; W-1.40 mm; <abbrev xmlns:xlink="http://www.w3.org/1999/xlink" xlink:title="Height of the body whorl" id="ABBRID0E2YFK" xlink:type="simple">BH</abbrev>-1.15 mm; <abbrev xmlns:xlink="http://www.w3.org/1999/xlink" xlink:title="Width of the body whorl" id="ABBRID0E6YFK" xlink:type="simple">BW</abbrev>-1.10 mm; <abbrev xmlns:xlink="http://www.w3.org/1999/xlink" xlink:title="Aperture heigh" id="ABBRID0EDZFK" xlink:type="simple">AH</abbrev>-0.85 mm; <abbrev xmlns:xlink="http://www.w3.org/1999/xlink" xlink:title="Aperture width" id="ABBRID0EHZFK" xlink:type="simple">AW</abbrev>-0.65 mm; <abbrev xmlns:xlink="http://www.w3.org/1999/xlink" xlink:title="Aperture declination angle" id="ABBRID0ELZFK" xlink:type="simple">CA</abbrev>: 37°.</p><p><bold><italic>Anatomy</italic></bold>: not known.</p></tp:treatment-sec><tp:treatment-sec sec-type="etymology" id="SECID0EWZFK"><title>Etymology.</title><p>Named after the ancient kingdom Colchis (კოლხეთი) established in the territory of the southwestern Caucasus and the Colchis lowland from the 13<sup>th</sup> century BC to 164 BC.</p></tp:treatment-sec><tp:treatment-sec sec-type="habitat" id="SECID0E5ZFK"><title>Habitat.</title><p>Stygobiotic species. The scarce empty shells were found in the terminal sump lake of Motena Cave, and a few live individuals with some empty shells in the head of Pirveli Balda spring as it emerges from stone debris.</p></tp:treatment-sec><tp:treatment-sec sec-type="distribution" id="SECID0ED1FK"><title>Distribution.</title><p>Except the type locality and the Motena Cave, the species is known from one locality in the Turchu Gamosadivari basin.</p></tp:treatment-sec><tp:treatment-sec sec-type="conservation status" id="SECID0EI1FK"><title>Conservation status.</title><p>The number of known locations (3) is no more than 5 and <abbrev xmlns:xlink="http://www.w3.org/1999/xlink" xlink:title="Extent of occurrence" id="ABBRID0EO1FK" xlink:type="simple">EOO</abbrev> is smaller than 20 km<sup>2</sup>. There is no reason to suppose that <abbrev xmlns:xlink="http://www.w3.org/1999/xlink" xlink:title="Area of occupancy" id="ABBRID0EU1FK" xlink:type="simple">AOO</abbrev>, <abbrev xmlns:xlink="http://www.w3.org/1999/xlink" xlink:title="Extent of occurrence" id="ABBRID0EY1FK" xlink:type="simple">EOO</abbrev>, number of locations, number of subpopulations or the number or mature individuals are declining however due to its extremely small <abbrev xmlns:xlink="http://www.w3.org/1999/xlink" xlink:title="Extent of occurrence" id="ABBRID0E31FK" xlink:type="simple">EOO</abbrev> we assessed as Vulnerable (<abbrev xmlns:xlink="http://www.w3.org/1999/xlink" xlink:title="Vulnerable" id="ABBRID0EA2FK" xlink:type="simple">VU</abbrev>) D2.</p></tp:treatment-sec><tp:treatment-sec sec-type="remarks" id="SECID0EE2FK"><title>Remarks.</title><p>The species is sympatric with the <italic><tp:taxon-name><tp:taxon-name-part taxon-name-part-type="genus" reg="Caucasogeyeria">C.</tp:taxon-name-part> <tp:taxon-name-part taxon-name-part-type="species" reg="gloeri">gloeri</tp:taxon-name-part></tp:taxon-name></italic> sp. nov. in Nakhriduri 2 spring in the Turchu Gamosadivari Basin, Imereti and in Motena Cave and Piveli Balda spring in Samegrelo. Both species can be clearly separated by shell morphology without intermediates, indicating their separate specific position. Separation is confirmed by a p-distance = 0.034 in the <abbrev xmlns:xlink="http://www.w3.org/1999/xlink" xlink:title="nuclear histone 3" id="ABBRID0EV2FK" xlink:type="simple">H3</abbrev> gene.</p></tp:treatment-sec><tp:treatment-sec><!--Section generated to contain objects referenced in tp:taxon-treatment.--><fig id="F28" position="float" orientation="portrait"><object-id xmlns:xlink="http://www.w3.org/1999/xlink" content-type="doi" xlink:type="simple">10.3897/zookeys.955.51983.plate15</object-id><object-id xmlns:xlink="http://www.w3.org/1999/xlink" content-type="arpha" xlink:type="simple">F8C01F19-5CC2-5DCF-92F0-5CDB9426BF35</object-id><label>Plate 15.</label><caption><p><bold>1</bold><italic><tp:taxon-name><tp:taxon-name-part taxon-name-part-type="genus" reg="Caucasogeyeria">Caucasogeyeria</tp:taxon-name-part> <tp:taxon-name-part taxon-name-part-type="species" reg="ignidona">ignidona</tp:taxon-name-part></tp:taxon-name></italic> sp. nov., Imereti, Kumistavi, Prometheus Cave, holotype <bold>2</bold><italic><tp:taxon-name><tp:taxon-name-part taxon-name-part-type="genus" reg="Caucasogeyeria">Caucasogeyeria</tp:taxon-name-part> <tp:taxon-name-part taxon-name-part-type="species" reg="colchis">colchis</tp:taxon-name-part></tp:taxon-name></italic> sp. nov., Samegrelo, Pirveli Balda, Motena Cave, holotype <bold>3</bold><italic><tp:taxon-name><tp:taxon-name-part taxon-name-part-type="genus" reg="Caucasogeyeria">Caucasogeyeria</tp:taxon-name-part> <tp:taxon-name-part taxon-name-part-type="species" reg="colchis">colchis</tp:taxon-name-part></tp:taxon-name></italic> sp. nov., Samegrelo, Pirveli Balda, spring in village, holotype <bold>4</bold><italic><tp:taxon-name><tp:taxon-name-part taxon-name-part-type="genus" reg="Caucasogeyeria">Caucasogeyeria</tp:taxon-name-part> <tp:taxon-name-part taxon-name-part-type="species" reg="colchis">colchis</tp:taxon-name-part></tp:taxon-name></italic> sp. nov., Imereti, Nakhriduri 2 left side spring in Turchu Gamosadivari Basin above small ford, paratype <bold>5–8</bold><italic><tp:taxon-name><tp:taxon-name-part taxon-name-part-type="genus" reg="Caucasogeyeria">Caucasogeyeria</tp:taxon-name-part> <tp:taxon-name-part taxon-name-part-type="species" reg="pseudocolchis">pseudocolchis</tp:taxon-name-part></tp:taxon-name></italic> sp. nov., Samegrelo, Mukhuri, Shisha Spring <bold>5</bold> holotype <bold>6–8</bold> paratypes. The numbers correspond to individuals, and the letters represent the different views of the same individual. Photograph J. Grego.</p></caption><graphic xmlns:xlink="http://www.w3.org/1999/xlink" xlink:href="zookeys-955-001-g028.jpg" position="float" orientation="portrait" xlink:type="simple" id="oo_439180.jpg"><uri content-type="original_file" xlink:type="simple">https://binary.pensoft.net/fig/439180</uri></graphic></fig><fig id="F25" position="float" orientation="portrait"><object-id xmlns:xlink="http://www.w3.org/1999/xlink" content-type="doi" xlink:type="simple">10.3897/zookeys.955.51983.plate12</object-id><object-id xmlns:xlink="http://www.w3.org/1999/xlink" content-type="arpha" xlink:type="simple">21981784-B172-52F8-AE9F-4B182D8B1BB6</object-id><label>Plate 12.</label><caption><p><italic><tp:taxon-name><tp:taxon-name-part taxon-name-part-type="genus" reg="Caucasogeyeria">Caucasogeyeria</tp:taxon-name-part></tp:taxon-name></italic> specimens used for molecular and anatomical studies <bold>1</bold><italic><tp:taxon-name><tp:taxon-name-part taxon-name-part-type="genus" reg="Caucasogeyeria">C.</tp:taxon-name-part> <tp:taxon-name-part taxon-name-part-type="species" reg="chrysomallos">chrysomallos</tp:taxon-name-part></tp:taxon-name></italic> sp. nov. <bold>2–4</bold><italic><tp:taxon-name><tp:taxon-name-part taxon-name-part-type="genus" reg="Caucasogeyeria">C.</tp:taxon-name-part> <tp:taxon-name-part taxon-name-part-type="species" reg="ignidona">ignidona</tp:taxon-name-part></tp:taxon-name></italic> sp. nov. <bold>5–8</bold><italic><tp:taxon-name><tp:taxon-name-part taxon-name-part-type="genus" reg="Caucasogeyeria">C.</tp:taxon-name-part> <tp:taxon-name-part taxon-name-part-type="species" reg="colchis">colchis</tp:taxon-name-part></tp:taxon-name></italic> sp. nov., live specimens Pirveli Balda, spring in the village <bold>9–12</bold><italic><tp:taxon-name><tp:taxon-name-part taxon-name-part-type="genus" reg="Caucasogeyeria">C.</tp:taxon-name-part> <tp:taxon-name-part taxon-name-part-type="species" reg="chrysomallos">chrysomallos</tp:taxon-name-part></tp:taxon-name></italic> sp. nov. The numbers correspond to individuals. Photograph A. Falniowski, J. Grego, A. Rysiewska.</p></caption><graphic xmlns:xlink="http://www.w3.org/1999/xlink" xlink:href="zookeys-955-001-g024.jpg" position="float" orientation="portrait" xlink:type="simple" id="oo_439176.jpg"><uri content-type="original_file" xlink:type="simple">https://binary.pensoft.net/fig/439176</uri></graphic></fig></tp:treatment-sec></tp:taxon-treatment>
