# Supplementary material for: Revealing the stygobiotic and crenobiotic molluscan biodiversity hotspot in Caucasus: Part I. The phylogeny of stygobiotic Sadlerianinae Szarowska, 2006 (Mollusca, Gastropoda, Hydrobiidae) from Georgia with descriptions of five new genera and twenty-one new species
Source: Zookeys. 2020 Aug 5;955:1–77. doi: 10.3897/zookeys.955.51983 (PMC7423785; doi:10.3897/zookeys.955.51983)
Supplement: XML Treatment for Caucasogeyeria pseudocolchis [file zookeys.955.51983-treatment22.xml]

<!DOCTYPE tp:taxon-treatment
  PUBLIC "-//TaxonX//DTD Taxonomic Treatment Publishing DTD v0 20100105//EN" "tax-treatment-NSO.dtd">
<tp:taxon-treatment xmlns:tp="http://www.plazi.org/taxpub"><tp:treatment-meta><kwd-group><label>Taxon classification</label><kwd><named-content xmlns:xlink="http://www.w3.org/1999/xlink" content-type="kingdom">Animalia</named-content></kwd><kwd><named-content xmlns:xlink="http://www.w3.org/1999/xlink" content-type="order">Littorinimorpha</named-content></kwd><kwd><named-content xmlns:xlink="http://www.w3.org/1999/xlink" content-type="family">Hydrobiidae</named-content></kwd></kwd-group><mixed-citation publication-type="journal"><person-group><name><surname>Grego</surname><given-names>Jozef</given-names></name><name><surname>Mumladze</surname><given-names>Levan</given-names></name><name><surname>Falniowski</surname><given-names>Andrzej</given-names></name><name><surname>Osikowski</surname><given-names>Artur</given-names></name><name><surname>Rysiewska</surname><given-names>Aleksandra</given-names></name><name><surname>Palatov</surname><given-names>Dimitry M.</given-names></name><name><surname>Hofman</surname><given-names>Sebastian</given-names></name></person-group><article-title>Revealing the stygobiotic and crenobiotic molluscan biodiversity hotspot in Caucasus: Part I. The phylogeny of stygobiotic <tp:taxon-name><tp:taxon-name-part taxon-name-part-type="subfamily">Sadlerianinae</tp:taxon-name-part></tp:taxon-name> Szarowska, 2006 (<tp:taxon-name><tp:taxon-name-part taxon-name-part-type="phylum">Mollusca</tp:taxon-name-part></tp:taxon-name>, <tp:taxon-name><tp:taxon-name-part taxon-name-part-type="class">Gastropoda</tp:taxon-name-part></tp:taxon-name>, <tp:taxon-name><tp:taxon-name-part taxon-name-part-type="family">Hydrobiidae</tp:taxon-name-part></tp:taxon-name>) from Georgia with descriptions of five new genera and twenty-one new species</article-title><source>Zookeys</source><day>05</day><month>8</month><year>2020</year><volume>955</volume><fpage>1</fpage><lpage>77</lpage><pub-id pub-id-type="doi">10.3897/zookeys.955.51983</pub-id></mixed-citation></tp:treatment-meta><tp:nomenclature><tp:taxon-name><object-id xmlns:xlink="http://www.w3.org/1999/xlink" content-type="arpha" xlink:type="simple">29398128-18C6-5456-B104-5F97E563E178</object-id>
              <tp:taxon-name-part taxon-name-part-type="genus" reg="Caucasogeyeria">Caucasogeyeria</tp:taxon-name-part>
              <tp:taxon-name-part taxon-name-part-type="species" reg="pseudocolchis">pseudocolchis</tp:taxon-name-part>
              <object-id xmlns:xlink="http://www.w3.org/1999/xlink" content-type="zoobank" xlink:type="simple">http://zoobank.org/36879DBA-9FA7-47B7-8AFC-9590900986DA</object-id>
            </tp:taxon-name><tp:taxon-authority>Grego &amp; Mumladze</tp:taxon-authority><tp:taxon-status xmlns:xlink="http://www.w3.org/1999/xlink" xlink:type="simple">sp. nov.</tp:taxon-status><xref ref-type="fig" rid="F28">Plates 15 (5–8); 17(4); 18(2)</xref></tp:nomenclature><tp:treatment-sec sec-type="type locality" id="SECID0EH4FK"><title>Type locality.</title><p>Georgia • Samegrelo, Mukhuri, Shisha Spring (სოფელი მუხური, შიშა წყარო); <named-content xmlns:xlink="http://www.w3.org/1999/xlink" content-type="dwc:verbatimCoordinates" xlink:type="simple"><named-content content-type="geo-json" specific-use="{&#34;type&#34;:&#34;Point&#34;,&#34;coordinates&#34;:[42.190556,42.629722]}" id="NCID0EQ4FK" xlink:type="simple">42°37'47"N, 42°11'26"E</named-content></named-content>; 255 m a.s.l.</p></tp:treatment-sec><tp:treatment-sec sec-type="material" id="SECID0EV4FK"><title>Material.</title><p><bold><italic>Holotype</italic></bold>: Georgia • 1 adult, dry; type locality; 10 May 2018; J. Grego, L. Mumladze and M. Olšavský leg.; <abbrev xmlns:xlink="http://www.w3.org/1999/xlink" content-type="institution" xlink:title="Ilia State University, Tbilisi, Georgia" id="ABBRID0EA5FK" xlink:type="simple">ISU</abbrev> FM-T006-H. <bold><italic>Paratypes</italic></bold>: Georgia • same as for holotype; coll. JG F1057/2 dry. • same as preceding; 10 October 2019; J. Grego, L. Mumladze and G. Bananashvili leg.; <abbrev xmlns:xlink="http://www.w3.org/1999/xlink" content-type="institution" xlink:title="Ilia State University, Tbilisi, Georgia" id="ABBRID0EI5FK" xlink:type="simple">ISU</abbrev> FM-T006-P1/5 dry, <named-content xmlns:xlink="http://www.w3.org/1999/xlink" content-type="dwc:institutional_code" xlink:type="simple">SBMNH</named-content> 635902/1 dry, coll. JG F1420/9 dry. • Samegrelo, Mukhuri, Shurubumu 1 Spring on left bank of Khobistskali River; <named-content xmlns:xlink="http://www.w3.org/1999/xlink" content-type="dwc:verbatimCoordinates" xlink:type="simple"><named-content content-type="geo-json" specific-use="{&#34;type&#34;:&#34;Point&#34;,&#34;coordinates&#34;:[42.205833,42.650000]}" id="NCID0EY5FK" xlink:type="simple">42°39'0"N, 42°12'21"E</named-content></named-content>; 310 m a.s.l.; sediment at outlet; 10 May 2018; J. Grego, L. Mumladze and M. Olšavský leg.; coll. JG F1057/2 dry.</p></tp:treatment-sec><tp:treatment-sec sec-type="diagnosis" id="SECID0E45FK"><title>Diagnosis.</title><p><italic><tp:taxon-name><tp:taxon-name-part taxon-name-part-type="genus" reg="Caucasogeyeria">Caucasogeyeria</tp:taxon-name-part> <tp:taxon-name-part taxon-name-part-type="species" reg="pseudocolchis">pseudocolchis</tp:taxon-name-part></tp:taxon-name></italic> sp. nov. differs from all the members of the genus by its more deeply cut and broader sinuation at the posterior canal, at the junction of the labral margin with the body whorl. The larger sinulus-like deep grove and the characteristically unbent labral fold with a different aperture shape clearly distinguish the species from the closely related <italic><tp:taxon-name><tp:taxon-name-part taxon-name-part-type="genus" reg="Caucasogeyeria">C.</tp:taxon-name-part> <tp:taxon-name-part taxon-name-part-type="species" reg="colchis">colchis</tp:taxon-name-part></tp:taxon-name></italic> sp. nov.</p></tp:treatment-sec><tp:treatment-sec sec-type="description" id="SECID0EZ6FK"><title>Description.</title><p><bold><italic>Shell</italic></bold>: pyramidal with four inflated whorls, deeply cut suture and proportionally larger body whorl. Height 1.32–1.55 mm. The milky white shell with occasionally reddish brown inorganic encrustation. Umbilicus widely open. The expanded, rhomboidal aperture framed by a very deep and very broad cut at the posterior canal. The protruded labral fold straight, not curved inward. Labrum continues smoothly toward the lower extremity. Columellar margin is more or less straight. Protoconch surface with large regular deep pits.</p><p><bold><italic>Operculum</italic></bold>: not known.</p><p><bold><italic>Animal body</italic></bold>: not known.</p><p><bold><italic>Holotype measurements</italic></bold>: H-1.45 mm; W-1.15 mm; <abbrev xmlns:xlink="http://www.w3.org/1999/xlink" xlink:title="Height of the body whorl" id="ABBRID0EZAGK" xlink:type="simple">BH</abbrev>-1.25 mm; <abbrev xmlns:xlink="http://www.w3.org/1999/xlink" xlink:title="Width of the body whorl" id="ABBRID0E4AGK" xlink:type="simple">BW</abbrev>-0.95 mm; <abbrev xmlns:xlink="http://www.w3.org/1999/xlink" xlink:title="Aperture heigh" id="ABBRID0EBBGK" xlink:type="simple">AH</abbrev>-0.70 mm; <abbrev xmlns:xlink="http://www.w3.org/1999/xlink" xlink:title="Aperture width" id="ABBRID0EFBGK" xlink:type="simple">AW</abbrev>-0.60 mm; <abbrev xmlns:xlink="http://www.w3.org/1999/xlink" xlink:title="Aperture declination angle" id="ABBRID0EJBGK" xlink:type="simple">CA</abbrev>: 28°.</p><p><bold><italic>Anatomy</italic></bold>: not known.</p></tp:treatment-sec><tp:treatment-sec sec-type="etymology" id="SECID0EUBGK"><title>Etymology.</title><p>Named after the very similar shell shape to the <italic><tp:taxon-name><tp:taxon-name-part taxon-name-part-type="genus" reg="Caucasogeyeria">C.</tp:taxon-name-part> <tp:taxon-name-part taxon-name-part-type="species" reg="colchis">colchis</tp:taxon-name-part></tp:taxon-name></italic> sp. nov. known from the Pakhe Plateau near Pirveli Balda and Nakhriduri.</p></tp:treatment-sec><tp:treatment-sec sec-type="habitat" id="SECID0EFCGK"><title>Habitat.</title><p>Stygobiotic species. Very worn and fragmented empty shells with only a few intact specimens were found in Shisha Spring, and a single live individual was found in a spring Shurubumu near Mukhuri. The condition of the material indicates a deep stygobiotic habitat far from the springhead with its accumulated recent thanatocoenoses.</p></tp:treatment-sec><tp:treatment-sec sec-type="distribution" id="SECID0EKCGK"><title>Distribution.</title><p>Known only from the type locality at Shurubumu Spring and from Shisha Spring in the vicinity of Mukhuri.</p></tp:treatment-sec><tp:treatment-sec sec-type="remarks" id="SECID0EPCGK"><title>Remarks.</title><p>The new species is sympatric with the <tp:taxon-name><tp:taxon-name-part taxon-name-part-type="genus" reg="Caucasogeyeria">C.</tp:taxon-name-part> <tp:taxon-name-part taxon-name-part-type="uncertainty-rank">cf.</tp:taxon-name-part> <tp:taxon-name-part taxon-name-part-type="species" reg="gloeri">gloeri</tp:taxon-name-part></tp:taxon-name> at Shurubumu Spring.</p></tp:treatment-sec><tp:treatment-sec sec-type="conservation status" id="SECID0ECDGK"><title>Conservation status.</title><p>The number of known locations (2) is no more than 5 and <abbrev xmlns:xlink="http://www.w3.org/1999/xlink" xlink:title="Extent of occurrence" id="ABBRID0EIDGK" xlink:type="simple">EOO</abbrev> is smaller than 20 km<sup>2</sup>. There is no reason to suppose that <abbrev xmlns:xlink="http://www.w3.org/1999/xlink" xlink:title="Area of occupancy" id="ABBRID0EODGK" xlink:type="simple">AOO</abbrev>, <abbrev xmlns:xlink="http://www.w3.org/1999/xlink" xlink:title="Extent of occurrence" id="ABBRID0ESDGK" xlink:type="simple">EOO</abbrev>, number of locations, number of subpopulations or the number or mature individuals are declining however due to its extremely small <abbrev xmlns:xlink="http://www.w3.org/1999/xlink" xlink:title="Extent of occurrence" id="ABBRID0EWDGK" xlink:type="simple">EOO</abbrev> we assessed as Vulnerable (<abbrev xmlns:xlink="http://www.w3.org/1999/xlink" xlink:title="Vulnerable" id="ABBRID0E1DGK" xlink:type="simple">VU</abbrev>) D2.</p></tp:treatment-sec><tp:treatment-sec><!--Section generated to contain objects referenced in tp:taxon-treatment.--><fig id="F28" position="float" orientation="portrait"><object-id xmlns:xlink="http://www.w3.org/1999/xlink" content-type="doi" xlink:type="simple">10.3897/zookeys.955.51983.plate15</object-id><object-id xmlns:xlink="http://www.w3.org/1999/xlink" content-type="arpha" xlink:type="simple">F8C01F19-5CC2-5DCF-92F0-5CDB9426BF35</object-id><label>Plate 15.</label><caption><p><bold>1</bold><italic><tp:taxon-name><tp:taxon-name-part taxon-name-part-type="genus" reg="Caucasogeyeria">Caucasogeyeria</tp:taxon-name-part> <tp:taxon-name-part taxon-name-part-type="species" reg="ignidona">ignidona</tp:taxon-name-part></tp:taxon-name></italic> sp. nov., Imereti, Kumistavi, Prometheus Cave, holotype <bold>2</bold><italic><tp:taxon-name><tp:taxon-name-part taxon-name-part-type="genus" reg="Caucasogeyeria">Caucasogeyeria</tp:taxon-name-part> <tp:taxon-name-part taxon-name-part-type="species" reg="colchis">colchis</tp:taxon-name-part></tp:taxon-name></italic> sp. nov., Samegrelo, Pirveli Balda, Motena Cave, holotype <bold>3</bold><italic><tp:taxon-name><tp:taxon-name-part taxon-name-part-type="genus" reg="Caucasogeyeria">Caucasogeyeria</tp:taxon-name-part> <tp:taxon-name-part taxon-name-part-type="species" reg="colchis">colchis</tp:taxon-name-part></tp:taxon-name></italic> sp. nov., Samegrelo, Pirveli Balda, spring in village, holotype <bold>4</bold><italic><tp:taxon-name><tp:taxon-name-part taxon-name-part-type="genus" reg="Caucasogeyeria">Caucasogeyeria</tp:taxon-name-part> <tp:taxon-name-part taxon-name-part-type="species" reg="colchis">colchis</tp:taxon-name-part></tp:taxon-name></italic> sp. nov., Imereti, Nakhriduri 2 left side spring in Turchu Gamosadivari Basin above small ford, paratype <bold>5–8</bold><italic><tp:taxon-name><tp:taxon-name-part taxon-name-part-type="genus" reg="Caucasogeyeria">Caucasogeyeria</tp:taxon-name-part> <tp:taxon-name-part taxon-name-part-type="species" reg="pseudocolchis">pseudocolchis</tp:taxon-name-part></tp:taxon-name></italic> sp. nov., Samegrelo, Mukhuri, Shisha Spring <bold>5</bold> holotype <bold>6–8</bold> paratypes. The numbers correspond to individuals, and the letters represent the different views of the same individual. Photograph J. Grego.</p></caption><graphic xmlns:xlink="http://www.w3.org/1999/xlink" xlink:href="zookeys-955-001-g028.jpg" position="float" orientation="portrait" xlink:type="simple" id="oo_439180.jpg"><uri content-type="original_file" xlink:type="simple">https://binary.pensoft.net/fig/439180</uri></graphic></fig></tp:treatment-sec></tp:taxon-treatment>
