# Supplementary material for: Revealing the stygobiotic and crenobiotic molluscan biodiversity hotspot in Caucasus: Part I. The phylogeny of stygobiotic Sadlerianinae Szarowska, 2006 (Mollusca, Gastropoda, Hydrobiidae) from Georgia with descriptions of five new genera and twenty-one new species
Source: Zookeys. 2020 Aug 5;955:1–77. doi: 10.3897/zookeys.955.51983 (PMC7423785; doi:10.3897/zookeys.955.51983)
Supplement: XML Treatment for Caucasogeyeria chrysomallos [file zookeys.955.51983-treatment23.xml]

<!DOCTYPE tp:taxon-treatment
  PUBLIC "-//TaxonX//DTD Taxonomic Treatment Publishing DTD v0 20100105//EN" "tax-treatment-NSO.dtd">
<tp:taxon-treatment xmlns:tp="http://www.plazi.org/taxpub"><tp:treatment-meta><kwd-group><label>Taxon classification</label><kwd><named-content xmlns:xlink="http://www.w3.org/1999/xlink" content-type="kingdom">Animalia</named-content></kwd><kwd><named-content xmlns:xlink="http://www.w3.org/1999/xlink" content-type="order">Littorinimorpha</named-content></kwd><kwd><named-content xmlns:xlink="http://www.w3.org/1999/xlink" content-type="family">Hydrobiidae</named-content></kwd></kwd-group><mixed-citation publication-type="journal"><person-group><name><surname>Grego</surname><given-names>Jozef</given-names></name><name><surname>Mumladze</surname><given-names>Levan</given-names></name><name><surname>Falniowski</surname><given-names>Andrzej</given-names></name><name><surname>Osikowski</surname><given-names>Artur</given-names></name><name><surname>Rysiewska</surname><given-names>Aleksandra</given-names></name><name><surname>Palatov</surname><given-names>Dimitry M.</given-names></name><name><surname>Hofman</surname><given-names>Sebastian</given-names></name></person-group><article-title>Revealing the stygobiotic and crenobiotic molluscan biodiversity hotspot in Caucasus: Part I. The phylogeny of stygobiotic <tp:taxon-name><tp:taxon-name-part taxon-name-part-type="subfamily">Sadlerianinae</tp:taxon-name-part></tp:taxon-name> Szarowska, 2006 (<tp:taxon-name><tp:taxon-name-part taxon-name-part-type="phylum">Mollusca</tp:taxon-name-part></tp:taxon-name>, <tp:taxon-name><tp:taxon-name-part taxon-name-part-type="class">Gastropoda</tp:taxon-name-part></tp:taxon-name>, <tp:taxon-name><tp:taxon-name-part taxon-name-part-type="family">Hydrobiidae</tp:taxon-name-part></tp:taxon-name>) from Georgia with descriptions of five new genera and twenty-one new species</article-title><source>Zookeys</source><day>05</day><month>8</month><year>2020</year><volume>955</volume><fpage>1</fpage><lpage>77</lpage><pub-id pub-id-type="doi">10.3897/zookeys.955.51983</pub-id></mixed-citation></tp:treatment-meta><tp:nomenclature><tp:taxon-name><object-id xmlns:xlink="http://www.w3.org/1999/xlink" content-type="arpha" xlink:type="simple">6870E740-5A56-5100-9774-107EC7CA6B44</object-id>
              <tp:taxon-name-part taxon-name-part-type="genus" reg="Caucasogeyeria">Caucasogeyeria</tp:taxon-name-part>
              <tp:taxon-name-part taxon-name-part-type="species" reg="chrysomallos">chrysomallos</tp:taxon-name-part>
              <object-id xmlns:xlink="http://www.w3.org/1999/xlink" content-type="zoobank" xlink:type="simple">http://zoobank.org/5837CAA1-020A-46D1-9168-E1881C232D9F</object-id>
            </tp:taxon-name><tp:taxon-authority>Grego &amp; Mumladze</tp:taxon-authority><tp:taxon-status xmlns:xlink="http://www.w3.org/1999/xlink" xlink:type="simple">sp. nov.</tp:taxon-status><xref ref-type="fig" rid="F30">Plates 16</xref><xref ref-type="fig" rid="F29">(1–8); 17(3); 18(1); Fig. 14D</xref></tp:nomenclature><tp:treatment-sec sec-type="type locality" id="SECID0EPFGK"><title>Type locality.</title><p>Georgia • Samegrelo, Kanti Village near Mukhuri, Mapeli Spring (სოფელი კანტი, მაპელის წყარო); <named-content xmlns:xlink="http://www.w3.org/1999/xlink" content-type="dwc:verbatimCoordinates" xlink:type="simple"><named-content content-type="geo-json" specific-use="{&#34;type&#34;:&#34;Point&#34;,&#34;coordinates&#34;:[42.168889,42.639722]}" id="NCID0EYFGK" xlink:type="simple">42°38'23"N, 42°10'08"E</named-content></named-content>; 290 m a.s.l.</p><fig id="F32" position="float" orientation="portrait"><object-id xmlns:xlink="http://www.w3.org/1999/xlink" content-type="doi" xlink:type="simple">10.3897/zookeys.955.51983.plate18</object-id><object-id xmlns:xlink="http://www.w3.org/1999/xlink" content-type="arpha" xlink:type="simple">47726243-4DE8-5BE2-9912-EF66BAD5FDE1</object-id><label>Plate 18.</label><caption><p><bold>1</bold><italic><tp:taxon-name><tp:taxon-name-part taxon-name-part-type="genus" reg="Caucasogeyeria">Caucasogeyeria</tp:taxon-name-part> <tp:taxon-name-part taxon-name-part-type="species" reg="chrysomallos">chrysomallos</tp:taxon-name-part></tp:taxon-name></italic> sp. nov., Samegrelo, Mukhuri, Kanti, Mapeli Spring, paratype <named-content xmlns:xlink="http://www.w3.org/1999/xlink" content-type="dwc:institutional_code" xlink:type="simple">SBMNH</named-content> 635903 <bold>2</bold><italic><tp:taxon-name><tp:taxon-name-part taxon-name-part-type="genus" reg="Caucasogeyeria">Caucasogeyeria</tp:taxon-name-part> <tp:taxon-name-part taxon-name-part-type="species" reg="pseudocolchis">pseudocolchis</tp:taxon-name-part></tp:taxon-name></italic> sp. nov., Samegrelo, Mukhuri, Shisha Spring, paratype <named-content xmlns:xlink="http://www.w3.org/1999/xlink" content-type="dwc:institutional_code" xlink:type="simple">SBMNH</named-content> 635902 <bold>3</bold><tp:taxon-name><tp:taxon-name-part taxon-name-part-type="genus" reg="Caucasogeyeria">Caucasogeyeria</tp:taxon-name-part> <tp:taxon-name-part taxon-name-part-type="uncertainty-rank">cf.</tp:taxon-name-part> <tp:taxon-name-part taxon-name-part-type="species" reg="gloeri">gloeri</tp:taxon-name-part></tp:taxon-name>, Samegrelo, Mukhuri, Mapeli Cave, paratype <named-content xmlns:xlink="http://www.w3.org/1999/xlink" content-type="dwc:institutional_code" xlink:type="simple">SBMNH</named-content> 635901. Scale bars: 1 mm. SEM <named-content xmlns:xlink="http://www.w3.org/1999/xlink" content-type="dwc:institutional_code" xlink:type="simple">SBMNH</named-content> Vanessa Delnavaz.</p></caption><graphic xmlns:xlink="http://www.w3.org/1999/xlink" xlink:href="zookeys-955-001-g032.jpg" position="float" orientation="portrait" xlink:type="simple" id="oo_439184.jpg"><uri content-type="original_file" xlink:type="simple">https://binary.pensoft.net/fig/439184</uri></graphic></fig></tp:treatment-sec><tp:treatment-sec sec-type="material" id="SECID0ETIGK"><title>Material.</title><p><bold><italic>Holotype</italic></bold>: Georgia • 1 adult, dry; type locality; 12 October 2019; J. Grego, L. Mumladze and G. Bananashvili leg.; <abbrev xmlns:xlink="http://www.w3.org/1999/xlink" content-type="institution" xlink:title="Ilia State University, Tbilisi, Georgia" id="ABBRID0E5IGK" xlink:type="simple">ISU</abbrev> FM-T001-H. <bold><italic>Paratypes</italic></bold>: Georgia • same as for holotype; <abbrev xmlns:xlink="http://www.w3.org/1999/xlink" content-type="institution" xlink:title="Ilia State University, Tbilisi, Georgia" id="ABBRID0EGJGK" xlink:type="simple">ISU</abbrev> FM-T001-P1/12 dry and 24 wet, <named-content xmlns:xlink="http://www.w3.org/1999/xlink" content-type="dwc:institutional_code" xlink:type="simple">SBMNH</named-content> 633099/2 dry, <named-content xmlns:xlink="http://www.w3.org/1999/xlink" content-type="dwc:institutional_code" xlink:type="simple">NHMW</named-content> 113365/1 dry, <named-content xmlns:xlink="http://www.w3.org/1999/xlink" content-type="dwc:institutional_code" xlink:type="simple">HNHM</named-content> 104678/1 dry, <named-content xmlns:xlink="http://www.w3.org/1999/xlink" content-type="dwc:institutional_code" xlink:type="simple">NHMUK</named-content> 20191334/2 dry, NHMB 563964/1 dry, <named-content xmlns:xlink="http://www.w3.org/1999/xlink" content-type="dwc:institutional_code" xlink:type="simple">SMF</named-content> 358925/1 dry, <named-content xmlns:xlink="http://www.w3.org/1999/xlink" content-type="dwc:institutional_code" xlink:type="simple">NHMW</named-content> 113365, <named-content xmlns:xlink="http://www.w3.org/1999/xlink" content-type="dwc:institutional_code" xlink:type="simple">ZMH</named-content> 140630/1 dry, <named-content xmlns:xlink="http://www.w3.org/1999/xlink" content-type="dwc:institutional_code" xlink:type="simple">MNHN</named-content>-IM-2016-7895, <named-content xmlns:xlink="http://www.w3.org/1999/xlink" content-type="dwc:institutional_code" xlink:type="simple">ZIN</named-content> 1/507-2020/1 dry, coll. JG F1414/15 dry and 24 wet, coll. Glöer/1 dry. • same as for holotype; 10 May 2018; J. Grego, L. Mumladze and M. Olšavský leg.; coll. JG F1041/2 dry. <bold><italic>Other material</italic></bold>: Georgia • Samegrelo, Mapeli Cave, Mukhuri, water catchment (above cemetery); <named-content xmlns:xlink="http://www.w3.org/1999/xlink" content-type="dwc:verbatimCoordinates" xlink:type="simple"><named-content content-type="geo-json" specific-use="{&#34;type&#34;:&#34;Point&#34;,&#34;coordinates&#34;:[42.194167,42.639444]}" id="NCID0EZLGK" xlink:type="simple">42°38'22"N, 42°11'39"E</named-content></named-content>; 325 m a.s.l.; 10 May 2018; J. Grego, L. Mumladze and M. Olšavský leg.; coll. JG/3 dry.</p></tp:treatment-sec><tp:treatment-sec sec-type="diagnosis" id="SECID0E5LGK"><title>Diagnosis.</title><p>The new species differs from all congeners by its smaller more elongate-conical shell with more numerous whorls combined with a smaller umbilicus. The aperture sinuation shows similarity with <italic><tp:taxon-name><tp:taxon-name-part taxon-name-part-type="genus" reg="Caucasogeyeria">C.</tp:taxon-name-part> <tp:taxon-name-part taxon-name-part-type="species" reg="gloeri">gloeri</tp:taxon-name-part></tp:taxon-name></italic> sp. nov., however, the latter has a larger, more robust and less elevated shell shape with the columellar sinuation. <italic><tp:taxon-name><tp:taxon-name-part taxon-name-part-type="genus" reg="Caucasogeyeria">Caucasogeyeria</tp:taxon-name-part> <tp:taxon-name-part taxon-name-part-type="species" reg="colchis">colchis</tp:taxon-name-part></tp:taxon-name></italic> sp. nov. differs from new species by its larger size and more deeply sinuated labral margin. Measurement comparison of <italic><tp:taxon-name><tp:taxon-name-part taxon-name-part-type="genus" reg="Caucasogeyeria">Caucasogeyeria</tp:taxon-name-part></tp:taxon-name></italic> species is given in Table <xref ref-type="table" rid="T8">8</xref>.</p><table-wrap id="T8" position="float" orientation="portrait"><label>Table 8.</label><caption><p>Measurement comparison of species from genus <italic><tp:taxon-name><tp:taxon-name-part taxon-name-part-type="genus" reg="Caucasogeyeria">Caucasogeyeria</tp:taxon-name-part></tp:taxon-name></italic> gen. nov.</p></caption><table id="TID0EB2FK" rules="all"><tbody><tr><th rowspan="2" colspan="1">
                      <italic>Genus species</italic>
                    </th><th rowspan="1" colspan="1">H</th><th rowspan="1" colspan="1">W</th><th rowspan="1" colspan="1">
                      <abbrev xmlns:xlink="http://www.w3.org/1999/xlink" xlink:title="Height of the body whorl" id="ABBRID0EKOGK" xlink:type="simple">BH</abbrev>
                    </th><th rowspan="1" colspan="1">
                      <abbrev xmlns:xlink="http://www.w3.org/1999/xlink" xlink:title="Width of the body whorl" id="ABBRID0ESOGK" xlink:type="simple">BW</abbrev>
                    </th><th rowspan="1" colspan="1">
                      <abbrev xmlns:xlink="http://www.w3.org/1999/xlink" xlink:title="Aperture heigh" id="ABBRID0E1OGK" xlink:type="simple">AH</abbrev>
                    </th><th rowspan="1" colspan="1">
                      <abbrev xmlns:xlink="http://www.w3.org/1999/xlink" xlink:title="Aperture width" id="ABBRID0ECPGK" xlink:type="simple">AW</abbrev>
                    </th><th rowspan="1" colspan="1">
                      <abbrev xmlns:xlink="http://www.w3.org/1999/xlink" xlink:title="Aperture declination angle" id="ABBRID0EKPGK" xlink:type="simple">CA</abbrev>
                    </th><th rowspan="2" colspan="1">H/W</th><th rowspan="2" colspan="1"><abbrev xmlns:xlink="http://www.w3.org/1999/xlink" xlink:title="Aperture heigh" id="ABBRID0EVPGK" xlink:type="simple">AH</abbrev> / <abbrev xmlns:xlink="http://www.w3.org/1999/xlink" xlink:title="Aperture width" id="ABBRID0EZPGK" xlink:type="simple">AW</abbrev></th><th rowspan="2" colspan="1">W / <abbrev xmlns:xlink="http://www.w3.org/1999/xlink" xlink:title="Width of the body whorl" id="ABBRID0EAQGK" xlink:type="simple">BW</abbrev></th><th rowspan="2" colspan="1">H/<abbrev xmlns:xlink="http://www.w3.org/1999/xlink" xlink:title="Height of the body whorl" id="ABBRID0EHQGK" xlink:type="simple">BH</abbrev></th><th rowspan="2" colspan="1">H/<abbrev xmlns:xlink="http://www.w3.org/1999/xlink" xlink:title="Aperture heigh" id="ABBRID0EOQGK" xlink:type="simple">AH</abbrev></th><th rowspan="2" colspan="1">W / <abbrev xmlns:xlink="http://www.w3.org/1999/xlink" xlink:title="Aperture width" id="ABBRID0EVQGK" xlink:type="simple">AW</abbrev></th><th rowspan="2" colspan="1">H/(W- <abbrev xmlns:xlink="http://www.w3.org/1999/xlink" xlink:title="Width of the body whorl" id="ABBRID0E3QGK" xlink:type="simple">BW</abbrev>)</th></tr><tr><th rowspan="1" colspan="1">mm</th><th rowspan="1" colspan="1">mm</th><th rowspan="1" colspan="1">mm</th><th rowspan="1" colspan="1">mm</th><th rowspan="1" colspan="1">mm</th><th rowspan="1" colspan="1">mm</th><th rowspan="1" colspan="1">deg.</th></tr><tr><td rowspan="1" colspan="1"><italic><tp:taxon-name><tp:taxon-name-part taxon-name-part-type="genus" reg="Caucasogeyeria">Caucasogeyeria</tp:taxon-name-part> <tp:taxon-name-part taxon-name-part-type="species" reg="ignidona">ignidona</tp:taxon-name-part></tp:taxon-name></italic> sp. nov. <bold>Holotype</bold><abbrev xmlns:xlink="http://www.w3.org/1999/xlink" xlink:title="Type locality" id="ABBRID0EISGK" xlink:type="simple">LT</abbrev></td><td rowspan="1" colspan="1">1.60</td><td rowspan="1" colspan="1">1.10</td><td rowspan="1" colspan="1">1.15</td><td rowspan="1" colspan="1">0.90</td><td rowspan="1" colspan="1">0.85</td><td rowspan="1" colspan="1">0.70</td><td rowspan="1" colspan="1">28</td><td rowspan="1" colspan="1">1.45</td><td rowspan="1" colspan="1">1.21</td><td rowspan="1" colspan="1">1.22</td><td rowspan="1" colspan="1">1.39</td><td rowspan="1" colspan="1">1.88</td><td rowspan="1" colspan="1">1.57</td><td rowspan="1" colspan="1">8.00</td></tr><tr><td rowspan="1" colspan="1"><italic><tp:taxon-name><tp:taxon-name-part taxon-name-part-type="genus" reg="Caucasogeyeria">Caucasogeyeria</tp:taxon-name-part> <tp:taxon-name-part taxon-name-part-type="species" reg="colchis">colchis</tp:taxon-name-part></tp:taxon-name></italic> sp. nov. <bold>Holotype</bold><abbrev xmlns:xlink="http://www.w3.org/1999/xlink" xlink:title="Type locality" id="ABBRID0EHUGK" xlink:type="simple">LT</abbrev></td><td rowspan="1" colspan="1">1.80</td><td rowspan="1" colspan="1">1.40</td><td rowspan="1" colspan="1">1.15</td><td rowspan="1" colspan="1">1.10</td><td rowspan="1" colspan="1">0.85</td><td rowspan="1" colspan="1">0.65</td><td rowspan="1" colspan="1">37</td><td rowspan="1" colspan="1">1.29</td><td rowspan="1" colspan="1">1.31</td><td rowspan="1" colspan="1">1.27</td><td rowspan="1" colspan="1">1.57</td><td rowspan="1" colspan="1">2.12</td><td rowspan="1" colspan="1">2.15</td><td rowspan="1" colspan="1">6.00</td></tr><tr><td rowspan="1" colspan="1"><italic><tp:taxon-name><tp:taxon-name-part taxon-name-part-type="genus" reg="Caucasogeyeria">Caucasogeyeria</tp:taxon-name-part> <tp:taxon-name-part taxon-name-part-type="species" reg="colchis">colchis</tp:taxon-name-part></tp:taxon-name></italic> sp. nov. <bold>Paratype</bold> Priveli Balda</td><td rowspan="1" colspan="1">1.35</td><td rowspan="1" colspan="1">1.30</td><td rowspan="1" colspan="1">0.95</td><td rowspan="1" colspan="1">0.90</td><td rowspan="1" colspan="1">0.75</td><td rowspan="1" colspan="1">0.55</td><td rowspan="1" colspan="1">31</td><td rowspan="1" colspan="1">1.04</td><td rowspan="1" colspan="1">1.36</td><td rowspan="1" colspan="1">1.44</td><td rowspan="1" colspan="1">1.42</td><td rowspan="1" colspan="1">1.80</td><td rowspan="1" colspan="1">2.36</td><td rowspan="1" colspan="1">3.38</td></tr><tr><td rowspan="1" colspan="1"><italic><tp:taxon-name><tp:taxon-name-part taxon-name-part-type="genus" reg="Caucasogeyeria">Caucasogeyeria</tp:taxon-name-part> <tp:taxon-name-part taxon-name-part-type="species" reg="colchis">colchis</tp:taxon-name-part></tp:taxon-name></italic> sp. nov. <bold>Paratype</bold> Nakriduri 2 spring</td><td rowspan="1" colspan="1">1.60</td><td rowspan="1" colspan="1">1.20</td><td rowspan="1" colspan="1">1.05</td><td rowspan="1" colspan="1">0.90</td><td rowspan="1" colspan="1">0.75</td><td rowspan="1" colspan="1">0.60</td><td rowspan="1" colspan="1">30</td><td rowspan="1" colspan="1">1.33</td><td rowspan="1" colspan="1">1.25</td><td rowspan="1" colspan="1">1.33</td><td rowspan="1" colspan="1">1.52</td><td rowspan="1" colspan="1">2.13</td><td rowspan="1" colspan="1">2.00</td><td rowspan="1" colspan="1">5.33</td></tr><tr><td rowspan="1" colspan="1"><italic><tp:taxon-name><tp:taxon-name-part taxon-name-part-type="genus" reg="Caucasogeyeria">Caucasogeyeria</tp:taxon-name-part> <tp:taxon-name-part taxon-name-part-type="species" reg="pseudocolchis">pseudocolchis</tp:taxon-name-part></tp:taxon-name></italic> sp. nov. <bold>Holotype</bold> Shisha Spring</td><td rowspan="1" colspan="1">1.45</td><td rowspan="1" colspan="1">1.15</td><td rowspan="1" colspan="1">1.25</td><td rowspan="1" colspan="1">0.95</td><td rowspan="1" colspan="1">0.70</td><td rowspan="1" colspan="1">0.60</td><td rowspan="1" colspan="1">28</td><td rowspan="1" colspan="1">1.26</td><td rowspan="1" colspan="1">1.17</td><td rowspan="1" colspan="1">1.21</td><td rowspan="1" colspan="1">1.16</td><td rowspan="1" colspan="1">2.07</td><td rowspan="1" colspan="1">1.92</td><td rowspan="1" colspan="1">7.25</td></tr><tr><td rowspan="1" colspan="1"><italic><tp:taxon-name><tp:taxon-name-part taxon-name-part-type="genus" reg="Caucasogeyeria">Caucasogeyeria</tp:taxon-name-part> <tp:taxon-name-part taxon-name-part-type="species" reg="pseudocolchis">pseudocolchis</tp:taxon-name-part></tp:taxon-name></italic> sp. nov. <bold>Paratype</bold> Shisha Spring</td><td rowspan="1" colspan="1">1.55</td><td rowspan="1" colspan="1">1.20</td><td rowspan="1" colspan="1">1.10</td><td rowspan="1" colspan="1">0.95</td><td rowspan="1" colspan="1">0.76</td><td rowspan="1" colspan="1">0.57</td><td rowspan="1" colspan="1">24</td><td rowspan="1" colspan="1">1.29</td><td rowspan="1" colspan="1">1.33</td><td rowspan="1" colspan="1">1.26</td><td rowspan="1" colspan="1">1.41</td><td rowspan="1" colspan="1">2.04</td><td rowspan="1" colspan="1">2.11</td><td rowspan="1" colspan="1">6.20</td></tr><tr><td rowspan="1" colspan="1"><italic><tp:taxon-name><tp:taxon-name-part taxon-name-part-type="genus" reg="Caucasogeyeria">Caucasogeyeria</tp:taxon-name-part> <tp:taxon-name-part taxon-name-part-type="species" reg="chrysomallos">chrysomallos</tp:taxon-name-part></tp:taxon-name></italic> sp. nov. <bold>Holotype</bold><abbrev xmlns:xlink="http://www.w3.org/1999/xlink" xlink:title="Type locality" id="ABBRID0EW4GK" xlink:type="simple">LT</abbrev></td><td rowspan="1" colspan="1">1.93</td><td rowspan="1" colspan="1">1.21</td><td rowspan="1" colspan="1">1.21</td><td rowspan="1" colspan="1">1.07</td><td rowspan="1" colspan="1">0.84</td><td rowspan="1" colspan="1">0.65</td><td rowspan="1" colspan="1">30</td><td rowspan="1" colspan="1">1.60</td><td rowspan="1" colspan="1">1.29</td><td rowspan="1" colspan="1">1.13</td><td rowspan="1" colspan="1">1.60</td><td rowspan="1" colspan="1">2.31</td><td rowspan="1" colspan="1">1.86</td><td rowspan="1" colspan="1">13.83</td></tr><tr><td rowspan="7" colspan="1"><italic><tp:taxon-name><tp:taxon-name-part taxon-name-part-type="genus" reg="Caucasogeyeria">Caucasogeyeria</tp:taxon-name-part> <tp:taxon-name-part taxon-name-part-type="species" reg="chrysomallos">chrysomallos</tp:taxon-name-part></tp:taxon-name></italic> sp. nov. <bold>Paratype</bold><abbrev xmlns:xlink="http://www.w3.org/1999/xlink" xlink:title="Type locality" id="ABBRID0EV6GK" xlink:type="simple">LT</abbrev></td><td rowspan="1" colspan="1">1.86</td><td rowspan="1" colspan="1">1.21</td><td rowspan="1" colspan="1">1.16</td><td rowspan="1" colspan="1">0.98</td><td rowspan="1" colspan="1">0.79</td><td rowspan="1" colspan="1">0.65</td><td rowspan="1" colspan="1">28</td><td rowspan="1" colspan="1">1.54</td><td rowspan="1" colspan="1">1.21</td><td rowspan="1" colspan="1">1.24</td><td rowspan="1" colspan="1">1.60</td><td rowspan="1" colspan="1">2.35</td><td rowspan="1" colspan="1">1.86</td><td rowspan="1" colspan="1">8.00</td></tr><tr><td rowspan="1" colspan="1">1.77</td><td rowspan="1" colspan="1">1.23</td><td rowspan="1" colspan="1">0.98</td><td rowspan="1" colspan="1">0.95</td><td rowspan="1" colspan="1">0.74</td><td rowspan="1" colspan="1">0.63</td><td rowspan="1" colspan="1">33</td><td rowspan="1" colspan="1">1.43</td><td rowspan="1" colspan="1">1.19</td><td rowspan="1" colspan="1">1.29</td><td rowspan="1" colspan="1">1.81</td><td rowspan="1" colspan="1">2.38</td><td rowspan="1" colspan="1">1.96</td><td rowspan="1" colspan="1">6.33</td></tr><tr><td rowspan="1" colspan="1">1.77</td><td rowspan="1" colspan="1">1.16</td><td rowspan="1" colspan="1">1.07</td><td rowspan="1" colspan="1">0.93</td><td rowspan="1" colspan="1">0.74</td><td rowspan="1" colspan="1">0.60</td><td rowspan="1" colspan="1">29</td><td rowspan="1" colspan="1">1.52</td><td rowspan="1" colspan="1">1.23</td><td rowspan="1" colspan="1">1.25</td><td rowspan="1" colspan="1">1.65</td><td rowspan="1" colspan="1">2.38</td><td rowspan="1" colspan="1">1.92</td><td rowspan="1" colspan="1">7.60</td></tr><tr><td rowspan="1" colspan="1">1.67</td><td rowspan="1" colspan="1">1.16</td><td rowspan="1" colspan="1">1.05</td><td rowspan="1" colspan="1">0.93</td><td rowspan="1" colspan="1">0.72</td><td rowspan="1" colspan="1">0.60</td><td rowspan="1" colspan="1">33</td><td rowspan="1" colspan="1">1.44</td><td rowspan="1" colspan="1">1.19</td><td rowspan="1" colspan="1">1.25</td><td rowspan="1" colspan="1">1.60</td><td rowspan="1" colspan="1">2.32</td><td rowspan="1" colspan="1">1.92</td><td rowspan="1" colspan="1">7.20</td></tr><tr><td rowspan="1" colspan="1">1.77</td><td rowspan="1" colspan="1">1.14</td><td rowspan="1" colspan="1">0.98</td><td rowspan="1" colspan="1">0.88</td><td rowspan="1" colspan="1">0.79</td><td rowspan="1" colspan="1">0.60</td><td rowspan="1" colspan="1">28</td><td rowspan="1" colspan="1">1.55</td><td rowspan="1" colspan="1">1.31</td><td rowspan="1" colspan="1">1.29</td><td rowspan="1" colspan="1">1.81</td><td rowspan="1" colspan="1">2.24</td><td rowspan="1" colspan="1">1.88</td><td rowspan="1" colspan="1">6.91</td></tr><tr><td rowspan="1" colspan="1">1.40</td><td rowspan="1" colspan="1">1.23</td><td rowspan="1" colspan="1">0.98</td><td rowspan="1" colspan="1">0.98</td><td rowspan="1" colspan="1">0.70</td><td rowspan="1" colspan="1">0.65</td><td rowspan="1" colspan="1">30</td><td rowspan="1" colspan="1">1.13</td><td rowspan="1" colspan="1">1.07</td><td rowspan="1" colspan="1">1.26</td><td rowspan="1" colspan="1">1.43</td><td rowspan="1" colspan="1">2.00</td><td rowspan="1" colspan="1">1.89</td><td rowspan="1" colspan="1">5.45</td></tr><tr><td rowspan="1" colspan="1">1.58</td><td rowspan="1" colspan="1">1.14</td><td rowspan="1" colspan="1">1.02</td><td rowspan="1" colspan="1">0.93</td><td rowspan="1" colspan="1">0.74</td><td rowspan="1" colspan="1">0.56</td><td rowspan="1" colspan="1">28</td><td rowspan="1" colspan="1">1.39</td><td rowspan="1" colspan="1">1.33</td><td rowspan="1" colspan="1">1.23</td><td rowspan="1" colspan="1">1.55</td><td rowspan="1" colspan="1">2.13</td><td rowspan="1" colspan="1">2.04</td><td rowspan="1" colspan="1">7.56</td></tr></tbody></table></table-wrap></tp:treatment-sec><tp:treatment-sec sec-type="description" id="SECID0EEJHK"><title>Description.</title><p><bold><italic>Shell</italic></bold>: elongate conical with five tumid whorls, a semi-deep suture, a blunt apex and a narrow umbilicus. Height 1.40–1.93 mm. Shell surface smooth, covered by a milky white periostracum, frequently overlaid by thick dark brown-black inorganic precipitate. The expanded aperture irregularly pear shaped. Labral margin with a weak but broad negative sinuation near the body whorl junction, followed by a characteristic inward curved but shallow labral fold. Columellar margin is straight, not sinuated. Protoconch surface regularly pitted, pitting fading out at the nucleus.</p><p><bold><italic>Operculum</italic></bold>: light yellow, paucispiral with central nucleus.</p><p><bold><italic>Animal body</italic></bold>: without eye spots, not pigmented, whitish translucent.</p><p><bold><italic>Holotype measurements</italic></bold>: H-1.93 mm; W-1.21 mm; <abbrev xmlns:xlink="http://www.w3.org/1999/xlink" xlink:title="Height of the body whorl" id="ABBRID0EEKHK" xlink:type="simple">BH</abbrev>-1.21 mm; <abbrev xmlns:xlink="http://www.w3.org/1999/xlink" xlink:title="Width of the body whorl" id="ABBRID0EIKHK" xlink:type="simple">BW</abbrev>-1.07 mm; <abbrev xmlns:xlink="http://www.w3.org/1999/xlink" xlink:title="Aperture heigh" id="ABBRID0EMKHK" xlink:type="simple">AH</abbrev>-0.84 mm; <abbrev xmlns:xlink="http://www.w3.org/1999/xlink" xlink:title="Aperture width" id="ABBRID0EQKHK" xlink:type="simple">AW</abbrev>-0.65 mm; <abbrev xmlns:xlink="http://www.w3.org/1999/xlink" xlink:title="Aperture declination angle" id="ABBRID0EUKHK" xlink:type="simple">CA</abbrev>: 30°.</p><p><bold><italic>Anatomy</italic></bold>: penis (Fig. <xref ref-type="fig" rid="F29">14D</xref>) straight, simple, without any outgrowth.</p></tp:treatment-sec><tp:treatment-sec sec-type="etymology" id="SECID0EDLHK"><title>Etymology.</title><p>Name derived from the Greek name <italic><tp:taxon-name><tp:taxon-name-part taxon-name-part-type="genus" reg="Chrysomallos">Chrysomallos</tp:taxon-name-part></tp:taxon-name></italic>, meaning Golden Fleece (symbol of authority and monarchy), which, according to Greek mythology, was held in Colchis. Jason and his crew of Argonauts were sent out on a quest for the Golden Fleece by order of King Pelias.</p></tp:treatment-sec><tp:treatment-sec sec-type="habitat" id="SECID0EQLHK"><title>Habitat.</title><p>Stygobiotic species. Live individuals as well as empty shells were washed out from its subterranean habitat through a small spring in Mapeli emerging near the road in village Kanti. The dense brown-black deposits on most of individuals indicates a subterranean habitat with chemolithotrophic bacteria. The second known population was found in the sediments of a subterranean cave stream inside Mapeli Cave, ca. 30 m from its entrance</p></tp:treatment-sec><tp:treatment-sec sec-type="distribution" id="SECID0EVLHK"><title>Distribution.</title><p>Only known from the type locality and from Mapeli Cave.</p></tp:treatment-sec><tp:treatment-sec sec-type="conservation status" id="SECID0E1LHK"><title>Conservation status.</title><p>The number of known locations (2) is no more than 5 and <abbrev xmlns:xlink="http://www.w3.org/1999/xlink" xlink:title="Extent of occurrence" id="ABBRID0EAMHK" xlink:type="simple">EOO</abbrev> is smaller than 20 km<sup>2</sup>. There is no reason to suppose that <abbrev xmlns:xlink="http://www.w3.org/1999/xlink" xlink:title="Area of occupancy" id="ABBRID0EGMHK" xlink:type="simple">AOO</abbrev>, <abbrev xmlns:xlink="http://www.w3.org/1999/xlink" xlink:title="Extent of occurrence" id="ABBRID0EKMHK" xlink:type="simple">EOO</abbrev>, number of locations, number of subpopulations or the number or mature individuals are declining however due to its extremely small <abbrev xmlns:xlink="http://www.w3.org/1999/xlink" xlink:title="Extent of occurrence" id="ABBRID0EOMHK" xlink:type="simple">EOO</abbrev> we assessed as Vulnerable (<abbrev xmlns:xlink="http://www.w3.org/1999/xlink" xlink:title="Vulnerable" id="ABBRID0ESMHK" xlink:type="simple">VU</abbrev>) D2.</p></tp:treatment-sec><tp:treatment-sec sec-type="remarks" id="SECID0EWMHK"><title>Remarks.</title><p>The population in Mapeli Cave is typical but has a lower spire and fewer whorls. Its taxonomic position will be clarified after the collection of live individuals.</p></tp:treatment-sec><tp:treatment-sec><!--Section generated to contain objects referenced in tp:taxon-treatment.--><fig id="F30" position="float" orientation="portrait"><object-id xmlns:xlink="http://www.w3.org/1999/xlink" content-type="doi" xlink:type="simple">10.3897/zookeys.955.51983.plate16</object-id><object-id xmlns:xlink="http://www.w3.org/1999/xlink" content-type="arpha" xlink:type="simple">81D18D7A-4CF5-55FC-88A2-9B6A958ED2A1</object-id><label>Plate 16.</label><caption><p><bold>1–6</bold><italic><tp:taxon-name><tp:taxon-name-part taxon-name-part-type="genus" reg="Caucasogeyeria">Caucasogeyeria</tp:taxon-name-part> <tp:taxon-name-part taxon-name-part-type="species" reg="chrysomallos">chrysomallos</tp:taxon-name-part></tp:taxon-name></italic> sp. nov., Samegrelo, Mukhuri, Kanti, Mapeli Spring <bold>1</bold> holotype <bold>2–6</bold> paratypes <bold>7, 8</bold><italic><tp:taxon-name><tp:taxon-name-part taxon-name-part-type="genus" reg="Caucasogeyeria">Caucasogeyeria</tp:taxon-name-part> <tp:taxon-name-part taxon-name-part-type="species" reg="chrysomallos">chrysomallos</tp:taxon-name-part></tp:taxon-name></italic> sp. nov., Samegrelo, Mukhuri, Kanti, Mapeli Spring <bold>9</bold><tp:taxon-name><tp:taxon-name-part taxon-name-part-type="genus" reg="Caucasogeyeria">Caucasogeyeria</tp:taxon-name-part> <tp:taxon-name-part taxon-name-part-type="uncertainty-rank">cf.</tp:taxon-name-part> <tp:taxon-name-part taxon-name-part-type="species" reg="gloeri">gloeri</tp:taxon-name-part></tp:taxon-name>, Samegrelo, Mukhuri, Mapeli Cave, paratype. The numbers correspond to individuals, and the letters represent the different views of the same individual. Photograph J. Grego.</p></caption><graphic xmlns:xlink="http://www.w3.org/1999/xlink" xlink:href="zookeys-955-001-g030.jpg" position="float" orientation="portrait" xlink:type="simple" id="oo_439182.jpg"><uri content-type="original_file" xlink:type="simple">https://binary.pensoft.net/fig/439182</uri></graphic></fig><fig id="F29" position="float" orientation="portrait"><object-id xmlns:xlink="http://www.w3.org/1999/xlink" content-type="doi" xlink:type="simple">10.3897/zookeys.955.51983.figure14</object-id><object-id xmlns:xlink="http://www.w3.org/1999/xlink" content-type="arpha" xlink:type="simple">1A1EEAFC-904B-5AF0-BA78-FA9403054286</object-id><label>Figure 14.</label><caption><p><bold>A–C</bold><italic><tp:taxon-name><tp:taxon-name-part taxon-name-part-type="genus" reg="Caucasogeyeria">Caucasogeyeria</tp:taxon-name-part> <tp:taxon-name-part taxon-name-part-type="species" reg="ignidona">ignidona</tp:taxon-name-part></tp:taxon-name></italic> sp. nov., Imereti, Kumistavi, Prometheus Cave <bold>D</bold><italic><tp:taxon-name><tp:taxon-name-part taxon-name-part-type="genus" reg="Caucasogeyeria">C.</tp:taxon-name-part> <tp:taxon-name-part taxon-name-part-type="species" reg="chrysomallos">chrysomallos</tp:taxon-name-part></tp:taxon-name></italic> sp. nov., Kanti, Mapeli Spring, morphology of the penis. Photograph A. Falniowski and A. Rysiewska.</p></caption><graphic xmlns:xlink="http://www.w3.org/1999/xlink" xlink:href="zookeys-955-001-g029.jpg" position="float" orientation="portrait" xlink:type="simple" id="oo_439181.jpg"><uri content-type="original_file" xlink:type="simple">https://binary.pensoft.net/fig/439181</uri></graphic></fig></tp:treatment-sec></tp:taxon-treatment>
