# Supplementary material for: Revealing the stygobiotic and crenobiotic molluscan biodiversity hotspot in Caucasus: Part I. The phylogeny of stygobiotic Sadlerianinae Szarowska, 2006 (Mollusca, Gastropoda, Hydrobiidae) from Georgia with descriptions of five new genera and twenty-one new species
Source: Zookeys. 2020 Aug 5;955:1–77. doi: 10.3897/zookeys.955.51983 (PMC7423785; doi:10.3897/zookeys.955.51983)
Supplement: XML Treatment for Pontohoratia pichkhaiai [file zookeys.955.51983-treatment26.xml]

<!DOCTYPE tp:taxon-treatment
  PUBLIC "-//TaxonX//DTD Taxonomic Treatment Publishing DTD v0 20100105//EN" "tax-treatment-NSO.dtd">
<tp:taxon-treatment xmlns:tp="http://www.plazi.org/taxpub"><tp:treatment-meta><kwd-group><label>Taxon classification</label><kwd><named-content xmlns:xlink="http://www.w3.org/1999/xlink" content-type="kingdom">Animalia</named-content></kwd><kwd><named-content xmlns:xlink="http://www.w3.org/1999/xlink" content-type="order">Littorinimorpha</named-content></kwd><kwd><named-content xmlns:xlink="http://www.w3.org/1999/xlink" content-type="family">Hydrobiidae</named-content></kwd></kwd-group><mixed-citation publication-type="journal"><person-group><name><surname>Grego</surname><given-names>Jozef</given-names></name><name><surname>Mumladze</surname><given-names>Levan</given-names></name><name><surname>Falniowski</surname><given-names>Andrzej</given-names></name><name><surname>Osikowski</surname><given-names>Artur</given-names></name><name><surname>Rysiewska</surname><given-names>Aleksandra</given-names></name><name><surname>Palatov</surname><given-names>Dimitry M.</given-names></name><name><surname>Hofman</surname><given-names>Sebastian</given-names></name></person-group><article-title>Revealing the stygobiotic and crenobiotic molluscan biodiversity hotspot in Caucasus: Part I. The phylogeny of stygobiotic <tp:taxon-name><tp:taxon-name-part taxon-name-part-type="subfamily">Sadlerianinae</tp:taxon-name-part></tp:taxon-name> Szarowska, 2006 (<tp:taxon-name><tp:taxon-name-part taxon-name-part-type="phylum">Mollusca</tp:taxon-name-part></tp:taxon-name>, <tp:taxon-name><tp:taxon-name-part taxon-name-part-type="class">Gastropoda</tp:taxon-name-part></tp:taxon-name>, <tp:taxon-name><tp:taxon-name-part taxon-name-part-type="family">Hydrobiidae</tp:taxon-name-part></tp:taxon-name>) from Georgia with descriptions of five new genera and twenty-one new species</article-title><source>Zookeys</source><day>05</day><month>8</month><year>2020</year><volume>955</volume><fpage>1</fpage><lpage>77</lpage><pub-id pub-id-type="doi">10.3897/zookeys.955.51983</pub-id></mixed-citation></tp:treatment-meta><tp:nomenclature><tp:taxon-name><object-id xmlns:xlink="http://www.w3.org/1999/xlink" content-type="arpha" xlink:type="simple">26D3ABD3-65C0-57FE-97F6-49AD0323134E</object-id>
              <tp:taxon-name-part taxon-name-part-type="genus" reg="Pontohoratia">Pontohoratia</tp:taxon-name-part>
              <tp:taxon-name-part taxon-name-part-type="species" reg="pichkhaiai">pichkhaiai</tp:taxon-name-part>
              <object-id xmlns:xlink="http://www.w3.org/1999/xlink" content-type="zoobank" xlink:type="simple">http://zoobank.org/CC9EB289-9412-41F5-A761-EE76E6AD276D</object-id>
            </tp:taxon-name><tp:taxon-authority>Grego &amp; Mumladze</tp:taxon-authority><tp:taxon-status xmlns:xlink="http://www.w3.org/1999/xlink" xlink:type="simple">sp. nov.</tp:taxon-status><xref ref-type="fig" rid="F36">Plates 20</xref><xref ref-type="fig" rid="F35">(3); 21(2); 22(5–8); Fig. 16C, D</xref></tp:nomenclature><tp:treatment-sec sec-type="type locality" id="SECID0EMHAM"><title>Type locality.</title><p>Georgia • Samegrelo, Mukhuri, Shisha Spring (შიშა წყარო, სოფელი მუხური); <named-content xmlns:xlink="http://www.w3.org/1999/xlink" content-type="dwc:verbatimCoordinates" xlink:type="simple"><named-content content-type="geo-json" specific-use="{&#34;type&#34;:&#34;Point&#34;,&#34;coordinates&#34;:[42.190556,42.629722]}" id="NCID0EVHAM" xlink:type="simple">42°37'47"N, 42°11'26"E</named-content></named-content>; 255 m a.s.l.; sediment at bottom of spring zone.</p><fig id="F37" position="float" orientation="portrait"><object-id xmlns:xlink="http://www.w3.org/1999/xlink" content-type="doi" xlink:type="simple">10.3897/zookeys.955.51983.plate21</object-id><object-id xmlns:xlink="http://www.w3.org/1999/xlink" content-type="arpha" xlink:type="simple">0ACA2472-0DA5-5A7A-B935-8D02A719A80E</object-id><label>Plate 21.</label><caption><p><bold>1</bold><italic><tp:taxon-name><tp:taxon-name-part taxon-name-part-type="genus" reg="Hausdorfenia">Hausdorfenia</tp:taxon-name-part> <tp:taxon-name-part taxon-name-part-type="species" reg="pseudohauffenia">pseudohauffenia</tp:taxon-name-part></tp:taxon-name></italic> sp. nov., Racha, Shua Skhvava, Krikhula Spring, paratype <named-content xmlns:xlink="http://www.w3.org/1999/xlink" content-type="dwc:institutional_code" xlink:type="simple">SBMNH</named-content> 633086 <bold>2</bold><italic><tp:taxon-name><tp:taxon-name-part taxon-name-part-type="genus" reg="Pontohoratia">Pontohoratia</tp:taxon-name-part> <tp:taxon-name-part taxon-name-part-type="species" reg="pichkhaiai">pichkhaiai</tp:taxon-name-part></tp:taxon-name></italic> sp. nov., Samegrelo, Mukhuri, Shisha Spring, paratype <named-content xmlns:xlink="http://www.w3.org/1999/xlink" content-type="dwc:institutional_code" xlink:type="simple">SBMNH</named-content> 633083 <bold>3</bold><italic><tp:taxon-name><tp:taxon-name-part taxon-name-part-type="genus" reg="Pontohoratia">P.</tp:taxon-name-part> <tp:taxon-name-part taxon-name-part-type="species" reg="vinarskii">vinarskii</tp:taxon-name-part></tp:taxon-name></italic> sp. nov., Samegrelo, Chkhorotsku, Letsurtsume, Letsurtsume Cave, paratype <named-content xmlns:xlink="http://www.w3.org/1999/xlink" content-type="dwc:institutional_code" xlink:type="simple">SBMNH</named-content> 633077 <bold>4</bold><italic><tp:taxon-name><tp:taxon-name-part taxon-name-part-type="genus" reg="Pontohoratia">P.</tp:taxon-name-part> <tp:taxon-name-part taxon-name-part-type="species" reg="mapeli">mapeli</tp:taxon-name-part></tp:taxon-name></italic> sp. nov., Samegrelo. Mukhuri, Kanti, Mapeli Spring, paratype <named-content xmlns:xlink="http://www.w3.org/1999/xlink" content-type="dwc:institutional_code" xlink:type="simple">SBMNH</named-content> 635896. Scale bars: 1 mm. SEM <named-content xmlns:xlink="http://www.w3.org/1999/xlink" content-type="dwc:institutional_code" xlink:type="simple">SBMNH</named-content> Vanessa Delnavaz.</p></caption><graphic xmlns:xlink="http://www.w3.org/1999/xlink" xlink:href="zookeys-955-001-g037.jpg" position="float" orientation="portrait" xlink:type="simple" id="oo_439189.jpg"><uri content-type="original_file" xlink:type="simple">https://binary.pensoft.net/fig/439189</uri></graphic></fig></tp:treatment-sec><tp:treatment-sec sec-type="material" id="SECID0EDLAM"><title>Material.</title><p><bold><italic>Holotype</italic></bold>: Georgia • 1 adult, dry; type locality; 10 May 2018; J. Grego, L. Mumladze and M. Olšavský leg.; <abbrev xmlns:xlink="http://www.w3.org/1999/xlink" content-type="institution" xlink:title="Ilia State University, Tbilisi, Georgia" id="ABBRID0EOLAM" xlink:type="simple">ISU</abbrev> FM-T022-H. <bold><italic>Paratypes</italic></bold>: Georgia • same as for holotype; <abbrev xmlns:xlink="http://www.w3.org/1999/xlink" content-type="institution" xlink:title="Ilia State University, Tbilisi, Georgia" id="ABBRID0EWLAM" xlink:type="simple">ISU</abbrev> FM-T022-P1/9 dry, coll. JG F1044/9 dry; • same as for holotype; 11 October 2019; J. Grego, L. Mumladze and G. Bananashvili leg.; <abbrev xmlns:xlink="http://www.w3.org/1999/xlink" content-type="institution" xlink:title="Ilia State University, Tbilisi, Georgia" id="ABBRID0E2LAM" xlink:type="simple">ISU</abbrev> FM-T022-P2/13 dry <named-content xmlns:xlink="http://www.w3.org/1999/xlink" content-type="dwc:institutional_code" xlink:type="simple">SBMNH</named-content> 633083/1 dry, <named-content xmlns:xlink="http://www.w3.org/1999/xlink" content-type="dwc:institutional_code" xlink:type="simple">NHMW</named-content> 113376/1 dry, <named-content xmlns:xlink="http://www.w3.org/1999/xlink" content-type="dwc:institutional_code" xlink:type="simple">HNHM</named-content> 104685/1 dry, NHMB 563973/1 dry, <named-content xmlns:xlink="http://www.w3.org/1999/xlink" content-type="dwc:institutional_code" xlink:type="simple">SMF</named-content> 358933/1 dry, <named-content xmlns:xlink="http://www.w3.org/1999/xlink" content-type="dwc:institutional_code" xlink:type="simple">ZMH</named-content> 140637/1 dry, <named-content xmlns:xlink="http://www.w3.org/1999/xlink" content-type="dwc:institutional_code" xlink:type="simple">MNHN</named-content>-IM-2016-7901, <named-content xmlns:xlink="http://www.w3.org/1999/xlink" content-type="dwc:institutional_code" xlink:type="simple">ZIN</named-content> 1/504-2020/1 dry, coll. JG F1419/14 fry, coll. Glöer/1 dry.</p><fig id="F38" position="float" orientation="portrait"><object-id xmlns:xlink="http://www.w3.org/1999/xlink" content-type="doi" xlink:type="simple">10.3897/zookeys.955.51983.plate22</object-id><object-id xmlns:xlink="http://www.w3.org/1999/xlink" content-type="arpha" xlink:type="simple">0ECB5C56-B284-5091-91F7-120C09558276</object-id><label>Plate 22.</label><caption><p>Specimens used for molecular and anatomical study <bold>1–4</bold><italic><tp:taxon-name><tp:taxon-name-part taxon-name-part-type="genus" reg="Pontohoratia">Pontohoratia</tp:taxon-name-part> <tp:taxon-name-part taxon-name-part-type="species" reg="mapeli">mapeli</tp:taxon-name-part></tp:taxon-name></italic> sp. nov., Samegrelo, Mukhuri, Mapeli Cave <bold>5–8</bold><italic><tp:taxon-name><tp:taxon-name-part taxon-name-part-type="genus" reg="Pontohoratia">P.</tp:taxon-name-part> <tp:taxon-name-part taxon-name-part-type="species" reg="pichkhaiai">pichkhaiai</tp:taxon-name-part></tp:taxon-name></italic> sp. nov., Samegrelo, Mukhuri, Sisha Spring. The numbers correspond to individuals, and the letters represent the different views of the same individual. Photograph A. Rysiewska.</p></caption><graphic xmlns:xlink="http://www.w3.org/1999/xlink" xlink:href="zookeys-955-001-g038.jpg" position="float" orientation="portrait" xlink:type="simple" id="oo_439190.jpg"><uri content-type="original_file" xlink:type="simple">https://binary.pensoft.net/fig/439190</uri></graphic></fig></tp:treatment-sec><tp:treatment-sec sec-type="diagnosis" id="SECID0E6OAM"><title>Diagnosis.</title><p>The new species differs from the geographically close <italic><tp:taxon-name><tp:taxon-name-part taxon-name-part-type="genus" reg="Pontohoratia">P.</tp:taxon-name-part> <tp:taxon-name-part taxon-name-part-type="species" reg="vinarskii">vinarskii</tp:taxon-name-part></tp:taxon-name></italic> sp. nov. by its flatter shell and smaller, more rounded aperture. <italic><tp:taxon-name><tp:taxon-name-part taxon-name-part-type="genus" reg="Pontohoratia">P.</tp:taxon-name-part> <tp:taxon-name-part taxon-name-part-type="species" reg="mapeli">mapeli</tp:taxon-name-part></tp:taxon-name></italic> has a flatter shell with smaller, more rounded aperture.</p></tp:treatment-sec><tp:treatment-sec sec-type="description" id="SECID0E2PAM"><title>Description.</title><p><bold><italic>Shell</italic></bold>: planispiral small, discoid, the spire only a slightly pronounced and early whorls flat, umbilicus widely opened and protoconch surface pitted. Diameter 1.36–1.68 mm. The descending whorls separated by a deep suture. The shell wall is translucent, the surface whitish and smooth. The aperture proportionally small and circular with the labral peristome angled vs. the columellar axis. The aperture in a short distance joining the body whorl. Protoconch surface weakly pitted in its nuclear portion and abapically gradually changing into a smooth slightly malleated surface.</p><p><bold><italic>Operculum</italic></bold>: reddish, circular, paucispiral, with central nucleus and smooth central callosity without forming a peg at its attachment.</p><p><bold><italic>Holotype measurements</italic></bold>: H-0.87 mm; W-1.42 mm; <abbrev xmlns:xlink="http://www.w3.org/1999/xlink" xlink:title="Height of the body whorl" id="ABBRID0EUQAM" xlink:type="simple">BH</abbrev>-0.66 mm; <abbrev xmlns:xlink="http://www.w3.org/1999/xlink" xlink:title="Width of the body whorl" id="ABBRID0EYQAM" xlink:type="simple">BW</abbrev>-1.00 mm; <abbrev xmlns:xlink="http://www.w3.org/1999/xlink" xlink:title="Aperture heigh" id="ABBRID0E3QAM" xlink:type="simple">AH</abbrev>-0.50 mm; <abbrev xmlns:xlink="http://www.w3.org/1999/xlink" xlink:title="Aperture width" id="ABBRID0EARAM" xlink:type="simple">AW</abbrev>-0.5 mm; <abbrev xmlns:xlink="http://www.w3.org/1999/xlink" xlink:title="Aperture declination angle" id="ABBRID0EERAM" xlink:type="simple">CA</abbrev>: –45°.</p><p><bold><italic>Anatomy</italic></bold>: the penis (Fig. <xref ref-type="fig" rid="F35">16C, D</xref>) simple, without any outgrowths, broad, slowly narrowing to its distal end.</p></tp:treatment-sec><tp:treatment-sec sec-type="etymology" id="SECID0ETRAM"><title>Etymology.</title><p>Named after the avid speleologist Igor Pichkhaia (იგორ ფიჩხაია) from Chkhorotsku, who supported our research in the region of Samegrelo (Mingrelia).</p></tp:treatment-sec><tp:treatment-sec sec-type="habitat" id="SECID0EYRAM"><title>Habitat.</title><p>Stygobiotic species. Empty shells and a few live individuals were found washed out from primary habitat at the bottom sediments of the spring lake of Shisha spring near Mukhuri. See the habitat of <italic><tp:taxon-name><tp:taxon-name-part taxon-name-part-type="genus" reg="Kartvelobia">Kartvelobia</tp:taxon-name-part> <tp:taxon-name-part taxon-name-part-type="species" reg="shishaensis">shishaensis</tp:taxon-name-part></tp:taxon-name></italic> sp. nov.</p></tp:treatment-sec><tp:treatment-sec sec-type="distribution" id="SECID0EJSAM"><title>Distribution.</title><p>Only known from the type locality.</p></tp:treatment-sec><tp:treatment-sec sec-type="conservation status" id="SECID0EOSAM"><title>Conservation status.</title><p>The number of known locations (1) is no more than 5 and <abbrev xmlns:xlink="http://www.w3.org/1999/xlink" xlink:title="Extent of occurrence" id="ABBRID0EUSAM" xlink:type="simple">EOO</abbrev> is smaller than 20 km<sup>2</sup>. There is no reason to suppose that <abbrev xmlns:xlink="http://www.w3.org/1999/xlink" xlink:title="Area of occupancy" id="ABBRID0E1SAM" xlink:type="simple">AOO</abbrev>, <abbrev xmlns:xlink="http://www.w3.org/1999/xlink" xlink:title="Extent of occurrence" id="ABBRID0E5SAM" xlink:type="simple">EOO</abbrev>, number of locations, number of subpopulations or the number or mature individuals are declining however due to its extremely small <abbrev xmlns:xlink="http://www.w3.org/1999/xlink" xlink:title="Extent of occurrence" id="ABBRID0ECTAM" xlink:type="simple">EOO</abbrev> we assessed as Vulnerable (<abbrev xmlns:xlink="http://www.w3.org/1999/xlink" xlink:title="Vulnerable" id="ABBRID0EGTAM" xlink:type="simple">VU</abbrev>) D2.</p></tp:treatment-sec><tp:treatment-sec><!--Section generated to contain objects referenced in tp:taxon-treatment.--><fig id="F36" position="float" orientation="portrait"><object-id xmlns:xlink="http://www.w3.org/1999/xlink" content-type="doi" xlink:type="simple">10.3897/zookeys.955.51983.plate20</object-id><object-id xmlns:xlink="http://www.w3.org/1999/xlink" content-type="arpha" xlink:type="simple">28570894-9FA6-5AEE-AE2A-BA3D5BDF179C</object-id><label>Plate 20.</label><caption><p><bold>1, 2</bold><italic><tp:taxon-name><tp:taxon-name-part taxon-name-part-type="genus" reg="Pontohoratia">Pontohoratia</tp:taxon-name-part> <tp:taxon-name-part taxon-name-part-type="species" reg="vinarskii">vinarskii</tp:taxon-name-part></tp:taxon-name></italic> sp. nov., Samegrelo, Chkhorotsku, Letsurtsume, Letsurtsume Cave: <bold>1</bold> holotype <bold>2</bold> paratype <bold>3</bold><italic><tp:taxon-name><tp:taxon-name-part taxon-name-part-type="genus" reg="Pontohoratia">P.</tp:taxon-name-part> <tp:taxon-name-part taxon-name-part-type="species" reg="pichkhaiai">pichkhaiai</tp:taxon-name-part></tp:taxon-name></italic> sp. nov., Samegrelo, Mukhuri, Shisha Spring, holotype <bold>4</bold><italic><tp:taxon-name><tp:taxon-name-part taxon-name-part-type="genus" reg="Hausdorfenia">Hausdorfenia</tp:taxon-name-part> <tp:taxon-name-part taxon-name-part-type="species" reg="pseudohauffenia">pseudohauffenia</tp:taxon-name-part></tp:taxon-name></italic> sp. nov., Racha, Zemo Krikhi, Krikhula Spring, holotype <bold>5</bold><italic><tp:taxon-name><tp:taxon-name-part taxon-name-part-type="genus" reg="Hausdorfenia">H.</tp:taxon-name-part> <tp:taxon-name-part taxon-name-part-type="species" reg="shareula">shareula</tp:taxon-name-part></tp:taxon-name></italic> sp. nov., Racha, Nikortsmintha, Tsivtskala 2 Spring near power station in the Shareula valley, holotype <bold>6</bold><italic><tp:taxon-name><tp:taxon-name-part taxon-name-part-type="genus" reg="Pontohoratia">P.</tp:taxon-name-part> <tp:taxon-name-part taxon-name-part-type="species" reg="mapeli">mapeli</tp:taxon-name-part></tp:taxon-name></italic> sp. nov., Samegrelo, Mukhuri, Kanti, Mapeli Spring, holotype <bold>7</bold><italic><tp:taxon-name><tp:taxon-name-part taxon-name-part-type="genus" reg="Hausdorfenia">H.</tp:taxon-name-part> <tp:taxon-name-part taxon-name-part-type="species" reg="pseudohauffenia">pseudohauffenia</tp:taxon-name-part></tp:taxon-name></italic> sp. nov., Racha, Zemo Krikhi, Krikhula Spring; aberrant specimen <bold>8, 9</bold><italic><tp:taxon-name><tp:taxon-name-part taxon-name-part-type="genus" reg="Pontohoratia">P.</tp:taxon-name-part> <tp:taxon-name-part taxon-name-part-type="species" reg="vinarskii">vinarskii</tp:taxon-name-part></tp:taxon-name></italic> sp. nov., Samegrelo, Chkhorotsku, Letsurtsume, Letsurtsume Cave: <bold>8</bold> morphotype <bold>9</bold> live specimen with marked carbonate incrustations. The numbers correspond to individuals, and the letters represent the different views of the same individual. Photograph J. Grego.</p></caption><graphic xmlns:xlink="http://www.w3.org/1999/xlink" xlink:href="zookeys-955-001-g035.jpg" position="float" orientation="portrait" xlink:type="simple" id="oo_439187.jpg"><uri content-type="original_file" xlink:type="simple">https://binary.pensoft.net/fig/439187</uri></graphic></fig><fig id="F35" position="float" orientation="portrait"><object-id xmlns:xlink="http://www.w3.org/1999/xlink" content-type="doi" xlink:type="simple">10.3897/zookeys.955.51983.figure16</object-id><object-id xmlns:xlink="http://www.w3.org/1999/xlink" content-type="arpha" xlink:type="simple">689B7197-1972-583F-8313-B9B3C4ADC83D</object-id><label>Figure 16.</label><caption><p><bold>A, B</bold><italic><tp:taxon-name><tp:taxon-name-part taxon-name-part-type="genus" reg="Pontohoratia">Pontohoratia</tp:taxon-name-part> <tp:taxon-name-part taxon-name-part-type="species" reg="vinarskii">vinarskii</tp:taxon-name-part></tp:taxon-name></italic> sp. nov.: Samegrelo, Chkhorotsku, Nazodelavo Cave, morphology of penis <bold>C, D</bold><italic><tp:taxon-name><tp:taxon-name-part taxon-name-part-type="genus" reg="Pontohoratia">P.</tp:taxon-name-part> <tp:taxon-name-part taxon-name-part-type="species" reg="pichkhaiai">pichkhaiai</tp:taxon-name-part></tp:taxon-name></italic> sp. nov.: Samegrelo, Chkhorotsku, Shisha Spring, morphology of penis <bold>E, F</bold><italic><tp:taxon-name><tp:taxon-name-part taxon-name-part-type="genus" reg="Pontohoratia">P.</tp:taxon-name-part> <tp:taxon-name-part taxon-name-part-type="species" reg="mapeli">mapeli</tp:taxon-name-part></tp:taxon-name></italic>. sp.: Samegrelo, Kanti, Mapeli Spring, morphology of penis. Photograph A. Falniowski and A. Rysiewska; drawing A. Falniowski.</p></caption><graphic xmlns:xlink="http://www.w3.org/1999/xlink" xlink:href="zookeys-955-001-g036.jpg" position="float" orientation="portrait" xlink:type="simple" id="oo_439188.jpg"><uri content-type="original_file" xlink:type="simple">https://binary.pensoft.net/fig/439188</uri></graphic></fig></tp:treatment-sec></tp:taxon-treatment>
