# Supplementary material for: Revealing the stygobiotic and crenobiotic molluscan biodiversity hotspot in Caucasus: Part I. The phylogeny of stygobiotic Sadlerianinae Szarowska, 2006 (Mollusca, Gastropoda, Hydrobiidae) from Georgia with descriptions of five new genera and twenty-one new species
Source: Zookeys. 2020 Aug 5;955:1–77. doi: 10.3897/zookeys.955.51983 (PMC7423785; doi:10.3897/zookeys.955.51983)
Supplement: XML Treatment for Pontohoratia mapeli [file zookeys.955.51983-treatment27.xml]

<!DOCTYPE tp:taxon-treatment
  PUBLIC "-//TaxonX//DTD Taxonomic Treatment Publishing DTD v0 20100105//EN" "tax-treatment-NSO.dtd">
<tp:taxon-treatment xmlns:tp="http://www.plazi.org/taxpub"><tp:treatment-meta><kwd-group><label>Taxon classification</label><kwd><named-content xmlns:xlink="http://www.w3.org/1999/xlink" content-type="kingdom">Animalia</named-content></kwd><kwd><named-content xmlns:xlink="http://www.w3.org/1999/xlink" content-type="order">Littorinimorpha</named-content></kwd><kwd><named-content xmlns:xlink="http://www.w3.org/1999/xlink" content-type="family">Hydrobiidae</named-content></kwd></kwd-group><mixed-citation publication-type="journal"><person-group><name><surname>Grego</surname><given-names>Jozef</given-names></name><name><surname>Mumladze</surname><given-names>Levan</given-names></name><name><surname>Falniowski</surname><given-names>Andrzej</given-names></name><name><surname>Osikowski</surname><given-names>Artur</given-names></name><name><surname>Rysiewska</surname><given-names>Aleksandra</given-names></name><name><surname>Palatov</surname><given-names>Dimitry M.</given-names></name><name><surname>Hofman</surname><given-names>Sebastian</given-names></name></person-group><article-title>Revealing the stygobiotic and crenobiotic molluscan biodiversity hotspot in Caucasus: Part I. The phylogeny of stygobiotic <tp:taxon-name><tp:taxon-name-part taxon-name-part-type="subfamily">Sadlerianinae</tp:taxon-name-part></tp:taxon-name> Szarowska, 2006 (<tp:taxon-name><tp:taxon-name-part taxon-name-part-type="phylum">Mollusca</tp:taxon-name-part></tp:taxon-name>, <tp:taxon-name><tp:taxon-name-part taxon-name-part-type="class">Gastropoda</tp:taxon-name-part></tp:taxon-name>, <tp:taxon-name><tp:taxon-name-part taxon-name-part-type="family">Hydrobiidae</tp:taxon-name-part></tp:taxon-name>) from Georgia with descriptions of five new genera and twenty-one new species</article-title><source>Zookeys</source><day>05</day><month>8</month><year>2020</year><volume>955</volume><fpage>1</fpage><lpage>77</lpage><pub-id pub-id-type="doi">10.3897/zookeys.955.51983</pub-id></mixed-citation></tp:treatment-meta><tp:nomenclature><tp:taxon-name><object-id xmlns:xlink="http://www.w3.org/1999/xlink" content-type="arpha" xlink:type="simple">6F29FFEA-9D67-5B2C-AAA7-38CE7D741348</object-id>
              <tp:taxon-name-part taxon-name-part-type="genus" reg="Pontohoratia">Pontohoratia</tp:taxon-name-part>
              <tp:taxon-name-part taxon-name-part-type="species" reg="mapeli">mapeli</tp:taxon-name-part>
              <object-id xmlns:xlink="http://www.w3.org/1999/xlink" content-type="zoobank" xlink:type="simple">http://zoobank.org/B4E27364-8825-4C7F-8E4F-B60648230AF3</object-id>
            </tp:taxon-name><tp:taxon-authority>Grego &amp; Mumladze</tp:taxon-authority><tp:taxon-status xmlns:xlink="http://www.w3.org/1999/xlink" xlink:type="simple">sp. nov.</tp:taxon-status><xref ref-type="fig" rid="F35">Fig. 16E, F</xref><xref ref-type="fig" rid="F36">; Plates 20 (6); 21(4); 22(1–4)</xref></tp:nomenclature><tp:treatment-sec sec-type="type locality" id="SECID0E3UAM"><title>Type locality.</title><p>Georgia • Samegrelo, Kanti Village near Mukhuri, Mapeli Spring (მაპელის წყარო, სოფელი კანტი); <named-content xmlns:xlink="http://www.w3.org/1999/xlink" content-type="dwc:verbatimCoordinates" xlink:type="simple"><named-content content-type="geo-json" specific-use="{&#34;type&#34;:&#34;Point&#34;,&#34;coordinates&#34;:[42.168889,42.639722]}" id="NCID0EFVAM" xlink:type="simple">42°38'23"N, 42°10'08"E</named-content></named-content>; 290 m a.s.l.</p></tp:treatment-sec><tp:treatment-sec sec-type="material" id="SECID0EKVAM"><title>Material.</title><p><bold><italic>Holotype</italic></bold>: Georgia • 1 adult, dry; type locality; 06 May 2018; J. Grego, L. Mumladze and M. Olšavský leg.; <abbrev xmlns:xlink="http://www.w3.org/1999/xlink" content-type="institution" xlink:title="Ilia State University, Tbilisi, Georgia" id="ABBRID0EVVAM" xlink:type="simple">ISU</abbrev> FM-T021-H. <bold><italic>Paratypes</italic></bold>: Georgia • same as for holotype; col. JG F1060/5 dry; • same as preceding; 12 October 2019; J. Grego, L. Mumladze and G. Bananashvili leg.; <abbrev xmlns:xlink="http://www.w3.org/1999/xlink" content-type="institution" xlink:title="Ilia State University, Tbilisi, Georgia" id="ABBRID0E4VAM" xlink:type="simple">ISU</abbrev> FM-T021-P1/ 40 dry and 69 wet, <named-content xmlns:xlink="http://www.w3.org/1999/xlink" content-type="dwc:institutional_code" xlink:type="simple">SBMNH</named-content> 635896/6 dry, <named-content xmlns:xlink="http://www.w3.org/1999/xlink" content-type="dwc:institutional_code" xlink:type="simple">NHMW</named-content> 113375/2 dry, <named-content xmlns:xlink="http://www.w3.org/1999/xlink" content-type="dwc:institutional_code" xlink:type="simple">HNHM</named-content> 104684/2 dry, <named-content xmlns:xlink="http://www.w3.org/1999/xlink" content-type="dwc:institutional_code" xlink:type="simple">NHMUK</named-content> 20191340/2 dry, NHMB 563972/2 dry, <named-content xmlns:xlink="http://www.w3.org/1999/xlink" content-type="dwc:institutional_code" xlink:type="simple">SMF</named-content> 358931/2 dry, <named-content xmlns:xlink="http://www.w3.org/1999/xlink" content-type="dwc:institutional_code" xlink:type="simple">ZMH</named-content> 140636/2 dry, <named-content xmlns:xlink="http://www.w3.org/1999/xlink" content-type="dwc:institutional_code" xlink:type="simple">MNHN</named-content>-IM-2016-7900, <named-content xmlns:xlink="http://www.w3.org/1999/xlink" content-type="dwc:institutional_code" xlink:type="simple">ZIN</named-content> 1/503-2020/2 dry, coll. JG F1413/40 dry and 69 wet, coll Glöer/1 dry.</p></tp:treatment-sec><tp:treatment-sec sec-type="diagnosis" id="SECID0ECYAM"><title>Diagnosis.</title><p>The shell of the new species is more flat-discoid with a more open umbilicus, more rounded and proportionally smaller aperture vs. the geographically closest relatives: <italic><tp:taxon-name><tp:taxon-name-part taxon-name-part-type="genus" reg="Pontohoratia">P.</tp:taxon-name-part> <tp:taxon-name-part taxon-name-part-type="species" reg="vinarskii">vinarskii</tp:taxon-name-part></tp:taxon-name></italic> sp. nov. and <italic><tp:taxon-name><tp:taxon-name-part taxon-name-part-type="genus" reg="Pontohoratia">P.</tp:taxon-name-part> <tp:taxon-name-part taxon-name-part-type="species" reg="pichkhaiai">pichkhaiai</tp:taxon-name-part></tp:taxon-name></italic> sp. nov. The shell shape is somewhat similar to <italic><tp:taxon-name><tp:taxon-name-part taxon-name-part-type="genus" reg="Hausdorfenia">H.</tp:taxon-name-part> <tp:taxon-name-part taxon-name-part-type="species" reg="pseudohauffenia">pseudohauffenia</tp:taxon-name-part></tp:taxon-name></italic>, but it can be differentiated by less pronounced protoconch, lower shell height to width ratio the proportionally smaller, more rounded aperture as well by its operculum lacking the knobby sculpture.</p></tp:treatment-sec><tp:treatment-sec sec-type="description" id="SECID0EJZAM"><title>Description.</title><p><bold><italic>Shell</italic></bold>: small, paucispiral, discoid with flat, only slightly pronounced spire and widely opened umbilicus. Diameter 1.37–1.51 mm. The inflated whorls are separated by a deeply cut sulcus. Protoconch surface covered by dense shallow pits. The shell surface whitish and translucent with smooth surface. The aperture round with labral peristome oblique to the columellar axis. The aperture barely attached at its upper columellar side to the body whorl. Protoconch surface covered by raised malleations gradually changing to a regular pitting towards the nucleus.</p><p><bold><italic>Operculum</italic></bold>: reddish, circular, paucispiral with central nucleus, centrally thickened and elevated inward without peg.</p><p><bold><italic>Holotype measurements</italic></bold>: H-0.57 mm; W-1.38 mm; <abbrev xmlns:xlink="http://www.w3.org/1999/xlink" xlink:title="Height of the body whorl" id="ABBRID0EC1AM" xlink:type="simple">BH</abbrev>-0.55 mm; <abbrev xmlns:xlink="http://www.w3.org/1999/xlink" xlink:title="Width of the body whorl" id="ABBRID0EG1AM" xlink:type="simple">BW</abbrev>-0.95 mm; <abbrev xmlns:xlink="http://www.w3.org/1999/xlink" xlink:title="Aperture heigh" id="ABBRID0EK1AM" xlink:type="simple">AH</abbrev>-0.42 mm; <abbrev xmlns:xlink="http://www.w3.org/1999/xlink" xlink:title="Aperture width" id="ABBRID0EO1AM" xlink:type="simple">AW</abbrev>-0.45 mm; <abbrev xmlns:xlink="http://www.w3.org/1999/xlink" xlink:title="Aperture declination angle" id="ABBRID0ES1AM" xlink:type="simple">CA</abbrev>: –40°.</p><p><bold><italic>Anatomy</italic></bold>: the penis (Fig. <xref ref-type="fig" rid="F35">16E, F</xref>) proximally broad, with a broad, slightly marked outgrowth on its left side in the median part, and thin filament distally.</p></tp:treatment-sec><tp:treatment-sec sec-type="etymology" id="SECID0EB2AM"><title>Etymology.</title><p>Name derived from the name of Mapeli (მაპელი) Spring in Kanti (კანტი) Village, the type locality of the species.</p></tp:treatment-sec><tp:treatment-sec sec-type="habitat" id="SECID0EG2AM"><title>Habitat.</title><p>Stygobiotic species. See the habitat of <italic><tp:taxon-name><tp:taxon-name-part taxon-name-part-type="genus" reg="Caucasogeyeria">Caucasogeyeria</tp:taxon-name-part> <tp:taxon-name-part taxon-name-part-type="species" reg="chrysomallos">chrysomallos</tp:taxon-name-part></tp:taxon-name></italic> sp. nov.</p></tp:treatment-sec><tp:treatment-sec sec-type="distribution" id="SECID0EX2AM"><title>Distribution.</title><p>Only known from the type locality.</p></tp:treatment-sec><tp:treatment-sec sec-type="conservation status" id="SECID0E32AM"><title>Conservation status.</title><p>The number of known locations (1) is no more than 5 and <abbrev xmlns:xlink="http://www.w3.org/1999/xlink" xlink:title="Extent of occurrence" id="ABBRID0EC3AM" xlink:type="simple">EOO</abbrev> is smaller than 20 km<sup>2</sup>. There is no reason to suppose that <abbrev xmlns:xlink="http://www.w3.org/1999/xlink" xlink:title="Area of occupancy" id="ABBRID0EI3AM" xlink:type="simple">AOO</abbrev>, <abbrev xmlns:xlink="http://www.w3.org/1999/xlink" xlink:title="Extent of occurrence" id="ABBRID0EM3AM" xlink:type="simple">EOO</abbrev>, number of locations, number of subpopulations or the number or mature individuals are declining however due to its extremely small <abbrev xmlns:xlink="http://www.w3.org/1999/xlink" xlink:title="Extent of occurrence" id="ABBRID0EQ3AM" xlink:type="simple">EOO</abbrev> we assessed as Vulnerable (<abbrev xmlns:xlink="http://www.w3.org/1999/xlink" xlink:title="Vulnerable" id="ABBRID0EU3AM" xlink:type="simple">VU</abbrev>) D2.</p></tp:treatment-sec><tp:treatment-sec><!--Section generated to contain objects referenced in tp:taxon-treatment.--><fig id="F35" position="float" orientation="portrait"><object-id xmlns:xlink="http://www.w3.org/1999/xlink" content-type="doi" xlink:type="simple">10.3897/zookeys.955.51983.figure16</object-id><object-id xmlns:xlink="http://www.w3.org/1999/xlink" content-type="arpha" xlink:type="simple">689B7197-1972-583F-8313-B9B3C4ADC83D</object-id><label>Figure 16.</label><caption><p><bold>A, B</bold><italic><tp:taxon-name><tp:taxon-name-part taxon-name-part-type="genus" reg="Pontohoratia">Pontohoratia</tp:taxon-name-part> <tp:taxon-name-part taxon-name-part-type="species" reg="vinarskii">vinarskii</tp:taxon-name-part></tp:taxon-name></italic> sp. nov.: Samegrelo, Chkhorotsku, Nazodelavo Cave, morphology of penis <bold>C, D</bold><italic><tp:taxon-name><tp:taxon-name-part taxon-name-part-type="genus" reg="Pontohoratia">P.</tp:taxon-name-part> <tp:taxon-name-part taxon-name-part-type="species" reg="pichkhaiai">pichkhaiai</tp:taxon-name-part></tp:taxon-name></italic> sp. nov.: Samegrelo, Chkhorotsku, Shisha Spring, morphology of penis <bold>E, F</bold><italic><tp:taxon-name><tp:taxon-name-part taxon-name-part-type="genus" reg="Pontohoratia">P.</tp:taxon-name-part> <tp:taxon-name-part taxon-name-part-type="species" reg="mapeli">mapeli</tp:taxon-name-part></tp:taxon-name></italic>. sp.: Samegrelo, Kanti, Mapeli Spring, morphology of penis. Photograph A. Falniowski and A. Rysiewska; drawing A. Falniowski.</p></caption><graphic xmlns:xlink="http://www.w3.org/1999/xlink" xlink:href="zookeys-955-001-g036.jpg" position="float" orientation="portrait" xlink:type="simple" id="oo_439188.jpg"><uri content-type="original_file" xlink:type="simple">https://binary.pensoft.net/fig/439188</uri></graphic></fig><fig id="F36" position="float" orientation="portrait"><object-id xmlns:xlink="http://www.w3.org/1999/xlink" content-type="doi" xlink:type="simple">10.3897/zookeys.955.51983.plate20</object-id><object-id xmlns:xlink="http://www.w3.org/1999/xlink" content-type="arpha" xlink:type="simple">28570894-9FA6-5AEE-AE2A-BA3D5BDF179C</object-id><label>Plate 20.</label><caption><p><bold>1, 2</bold><italic><tp:taxon-name><tp:taxon-name-part taxon-name-part-type="genus" reg="Pontohoratia">Pontohoratia</tp:taxon-name-part> <tp:taxon-name-part taxon-name-part-type="species" reg="vinarskii">vinarskii</tp:taxon-name-part></tp:taxon-name></italic> sp. nov., Samegrelo, Chkhorotsku, Letsurtsume, Letsurtsume Cave: <bold>1</bold> holotype <bold>2</bold> paratype <bold>3</bold><italic><tp:taxon-name><tp:taxon-name-part taxon-name-part-type="genus" reg="Pontohoratia">P.</tp:taxon-name-part> <tp:taxon-name-part taxon-name-part-type="species" reg="pichkhaiai">pichkhaiai</tp:taxon-name-part></tp:taxon-name></italic> sp. nov., Samegrelo, Mukhuri, Shisha Spring, holotype <bold>4</bold><italic><tp:taxon-name><tp:taxon-name-part taxon-name-part-type="genus" reg="Hausdorfenia">Hausdorfenia</tp:taxon-name-part> <tp:taxon-name-part taxon-name-part-type="species" reg="pseudohauffenia">pseudohauffenia</tp:taxon-name-part></tp:taxon-name></italic> sp. nov., Racha, Zemo Krikhi, Krikhula Spring, holotype <bold>5</bold><italic><tp:taxon-name><tp:taxon-name-part taxon-name-part-type="genus" reg="Hausdorfenia">H.</tp:taxon-name-part> <tp:taxon-name-part taxon-name-part-type="species" reg="shareula">shareula</tp:taxon-name-part></tp:taxon-name></italic> sp. nov., Racha, Nikortsmintha, Tsivtskala 2 Spring near power station in the Shareula valley, holotype <bold>6</bold><italic><tp:taxon-name><tp:taxon-name-part taxon-name-part-type="genus" reg="Pontohoratia">P.</tp:taxon-name-part> <tp:taxon-name-part taxon-name-part-type="species" reg="mapeli">mapeli</tp:taxon-name-part></tp:taxon-name></italic> sp. nov., Samegrelo, Mukhuri, Kanti, Mapeli Spring, holotype <bold>7</bold><italic><tp:taxon-name><tp:taxon-name-part taxon-name-part-type="genus" reg="Hausdorfenia">H.</tp:taxon-name-part> <tp:taxon-name-part taxon-name-part-type="species" reg="pseudohauffenia">pseudohauffenia</tp:taxon-name-part></tp:taxon-name></italic> sp. nov., Racha, Zemo Krikhi, Krikhula Spring; aberrant specimen <bold>8, 9</bold><italic><tp:taxon-name><tp:taxon-name-part taxon-name-part-type="genus" reg="Pontohoratia">P.</tp:taxon-name-part> <tp:taxon-name-part taxon-name-part-type="species" reg="vinarskii">vinarskii</tp:taxon-name-part></tp:taxon-name></italic> sp. nov., Samegrelo, Chkhorotsku, Letsurtsume, Letsurtsume Cave: <bold>8</bold> morphotype <bold>9</bold> live specimen with marked carbonate incrustations. The numbers correspond to individuals, and the letters represent the different views of the same individual. Photograph J. Grego.</p></caption><graphic xmlns:xlink="http://www.w3.org/1999/xlink" xlink:href="zookeys-955-001-g035.jpg" position="float" orientation="portrait" xlink:type="simple" id="oo_439187.jpg"><uri content-type="original_file" xlink:type="simple">https://binary.pensoft.net/fig/439187</uri></graphic></fig></tp:treatment-sec></tp:taxon-treatment>
