# Supplementary material for: Revealing the stygobiotic and crenobiotic molluscan biodiversity hotspot in Caucasus: Part I. The phylogeny of stygobiotic Sadlerianinae Szarowska, 2006 (Mollusca, Gastropoda, Hydrobiidae) from Georgia with descriptions of five new genera and twenty-one new species
Source: Zookeys. 2020 Aug 5;955:1–77. doi: 10.3897/zookeys.955.51983 (PMC7423785; doi:10.3897/zookeys.955.51983)
Supplement: XML Treatment for Hausdorfenia [file zookeys.955.51983-treatment28.xml]

<!DOCTYPE tp:taxon-treatment
  PUBLIC "-//TaxonX//DTD Taxonomic Treatment Publishing DTD v0 20100105//EN" "tax-treatment-NSO.dtd">
<tp:taxon-treatment xmlns:tp="http://www.plazi.org/taxpub"><tp:treatment-meta><kwd-group><label>Taxon classification</label><kwd><named-content xmlns:xlink="http://www.w3.org/1999/xlink" content-type="kingdom">Animalia</named-content></kwd><kwd><named-content xmlns:xlink="http://www.w3.org/1999/xlink" content-type="order">Littorinimorpha</named-content></kwd><kwd><named-content xmlns:xlink="http://www.w3.org/1999/xlink" content-type="family">Hydrobiidae</named-content></kwd></kwd-group><mixed-citation publication-type="journal"><person-group><name><surname>Grego</surname><given-names>Jozef</given-names></name><name><surname>Mumladze</surname><given-names>Levan</given-names></name><name><surname>Falniowski</surname><given-names>Andrzej</given-names></name><name><surname>Osikowski</surname><given-names>Artur</given-names></name><name><surname>Rysiewska</surname><given-names>Aleksandra</given-names></name><name><surname>Palatov</surname><given-names>Dimitry M.</given-names></name><name><surname>Hofman</surname><given-names>Sebastian</given-names></name></person-group><article-title>Revealing the stygobiotic and crenobiotic molluscan biodiversity hotspot in Caucasus: Part I. The phylogeny of stygobiotic <tp:taxon-name><tp:taxon-name-part taxon-name-part-type="subfamily">Sadlerianinae</tp:taxon-name-part></tp:taxon-name> Szarowska, 2006 (<tp:taxon-name><tp:taxon-name-part taxon-name-part-type="phylum">Mollusca</tp:taxon-name-part></tp:taxon-name>, <tp:taxon-name><tp:taxon-name-part taxon-name-part-type="class">Gastropoda</tp:taxon-name-part></tp:taxon-name>, <tp:taxon-name><tp:taxon-name-part taxon-name-part-type="family">Hydrobiidae</tp:taxon-name-part></tp:taxon-name>) from Georgia with descriptions of five new genera and twenty-one new species</article-title><source>Zookeys</source><day>05</day><month>8</month><year>2020</year><volume>955</volume><fpage>1</fpage><lpage>77</lpage><pub-id pub-id-type="doi">10.3897/zookeys.955.51983</pub-id></mixed-citation></tp:treatment-meta><tp:nomenclature><label>Genus</label><tp:taxon-name><object-id xmlns:xlink="http://www.w3.org/1999/xlink" content-type="arpha" xlink:type="simple">B16AB4C7-1738-5FC2-84D2-8FBC76A2DDC8</object-id>
              <tp:taxon-name-part taxon-name-part-type="genus" reg="Hausdorfenia">Hausdorfenia</tp:taxon-name-part>
              <object-id xmlns:xlink="http://www.w3.org/1999/xlink" content-type="zoobank" xlink:type="simple">http://zoobank.org/45FEE38A-2C15-465F-A411-F21DDE5A522A</object-id>
            </tp:taxon-name><tp:taxon-authority>Grego &amp; Mumladze</tp:taxon-authority><tp:taxon-status xmlns:xlink="http://www.w3.org/1999/xlink" xlink:type="simple">gen. nov.</tp:taxon-status></tp:nomenclature><tp:treatment-sec sec-type="type species" id="SECID0E44AM"><title>Type species.</title><p><italic><tp:taxon-name><tp:taxon-name-part taxon-name-part-type="genus" reg="Hausdorfenia">Hausdorfenia</tp:taxon-name-part> <tp:taxon-name-part taxon-name-part-type="species" reg="pseudohauffenia">pseudohauffenia</tp:taxon-name-part></tp:taxon-name></italic> Grego &amp; Mumladze, sp. nov.</p></tp:treatment-sec><tp:treatment-sec sec-type="Species assigned to the genus" id="SECID0EO5AM"><title>Species assigned to the genus.</title><p><italic><tp:taxon-name><tp:taxon-name-part taxon-name-part-type="genus" reg="Hausdorfenia">Hausdorfenia</tp:taxon-name-part> <tp:taxon-name-part taxon-name-part-type="species" reg="shareula">shareula</tp:taxon-name-part></tp:taxon-name></italic> Grego &amp; Mumladze, sp. nov.</p></tp:treatment-sec><tp:treatment-sec sec-type="diagnosis" id="SECID0E65AM"><title>Diagnosis.</title><p>The new genus differs from <italic><tp:taxon-name><tp:taxon-name-part taxon-name-part-type="genus" reg="Pontohoratia">Pontohoratia</tp:taxon-name-part></tp:taxon-name></italic> Vinarski, Palatov &amp; Glöer, 2014 by its flatter shell shape, more coarsely pitted protoconch and by its operculum with a distinct peg on its inner side. The molecular data support the closest relationship is to the genus <italic><tp:taxon-name><tp:taxon-name-part taxon-name-part-type="genus" reg="Kartvelobia">Kartvelobia</tp:taxon-name-part></tp:taxon-name></italic> gen. nov.; however, its valviform shell shape is substantially different from the elongate oval shape and aperture morphology of its relative.</p></tp:treatment-sec><tp:treatment-sec sec-type="etymology" id="SECID0ET6AM"><title>Etymology.</title><p>Name derived from Bernhard Hausdorf, Hamburg University (Germany), who contributed much to the study of <tp:taxon-name><tp:taxon-name-part taxon-name-part-type="phylum">Mollusca</tp:taxon-name-part></tp:taxon-name> from whole Caucasus region.</p></tp:treatment-sec><tp:treatment-sec sec-type="distribution" id="SECID0E56AM"><title>Distribution.</title><p>Known from the karstic plateau of Shaori (შაორის კარსტული პლატო) and adjacent stygobiotic habitats (Fig. <xref ref-type="fig" rid="F33">15</xref>).</p></tp:treatment-sec><tp:treatment-sec><!--Section generated to contain objects referenced in tp:taxon-treatment.--><fig id="F33" position="float" orientation="portrait"><object-id xmlns:xlink="http://www.w3.org/1999/xlink" content-type="doi" xlink:type="simple">10.3897/zookeys.955.51983.figure15</object-id><object-id xmlns:xlink="http://www.w3.org/1999/xlink" content-type="arpha" xlink:type="simple">3CA97A9D-40A4-529A-A210-CC96A3DBB4E3</object-id><label>Figure 15.</label><caption><p>Distribution map of genera <italic><tp:taxon-name><tp:taxon-name-part taxon-name-part-type="genus" reg="Pontohoratia">Pontohoratia</tp:taxon-name-part></tp:taxon-name></italic> Vinarski, Palatov &amp; Glöer, 2014; <italic><tp:taxon-name><tp:taxon-name-part taxon-name-part-type="genus" reg="Motsametia">Motsametia</tp:taxon-name-part></tp:taxon-name></italic> Vinarski, Palatov &amp; Glöer, 2014 and <italic><tp:taxon-name><tp:taxon-name-part taxon-name-part-type="genus" reg="Hausdorfenia">Hausdorfenia</tp:taxon-name-part></tp:taxon-name></italic> gen. nov. <bold>1</bold><italic><tp:taxon-name><tp:taxon-name-part taxon-name-part-type="genus" reg="Pontohoratia">P.</tp:taxon-name-part> <tp:taxon-name-part taxon-name-part-type="species" reg="smyri">smyri</tp:taxon-name-part></tp:taxon-name></italic> Vinarski, Palatov &amp; Glöer, 2014 (black dot) <bold>2–4</bold><italic><tp:taxon-name><tp:taxon-name-part taxon-name-part-type="genus" reg="Pontohoratia">P.</tp:taxon-name-part> <tp:taxon-name-part taxon-name-part-type="species" reg="birsteini">birsteini</tp:taxon-name-part></tp:taxon-name></italic> (Starobogatov, 1962) (grey dots) <bold>6</bold><italic><tp:taxon-name><tp:taxon-name-part taxon-name-part-type="genus" reg="Motsametia">M.</tp:taxon-name-part> <tp:taxon-name-part taxon-name-part-type="species" reg="borutzkii">borutzkii</tp:taxon-name-part></tp:taxon-name></italic> (Shadin, 1932) (purple dot) <bold>10</bold><italic><tp:taxon-name><tp:taxon-name-part taxon-name-part-type="genus" reg="Hausdorfenia">H.</tp:taxon-name-part> <tp:taxon-name-part taxon-name-part-type="species" reg="shareula">shareula</tp:taxon-name-part></tp:taxon-name></italic> sp. nov. (dark red dot) <bold>12–15</bold><italic><tp:taxon-name><tp:taxon-name-part taxon-name-part-type="genus" reg="Hausdorfenia">H.</tp:taxon-name-part> <tp:taxon-name-part taxon-name-part-type="species" reg="hauffeniaformis">hauffeniaformis</tp:taxon-name-part></tp:taxon-name></italic> sp. nov. (red dots) <bold>27</bold><italic><tp:taxon-name><tp:taxon-name-part taxon-name-part-type="genus" reg="Pontohoratia">P.</tp:taxon-name-part> <tp:taxon-name-part taxon-name-part-type="species" reg="pichkhaiai">pichkhaiai</tp:taxon-name-part></tp:taxon-name></italic> sp. nov. (light blue dot) <bold>28</bold><italic><tp:taxon-name><tp:taxon-name-part taxon-name-part-type="genus" reg="Pontohoratia">P.</tp:taxon-name-part> <tp:taxon-name-part taxon-name-part-type="species" reg="mapeli">mapeli</tp:taxon-name-part></tp:taxon-name></italic> sp. nov. (medium blue dot) <bold>30–31</bold><italic><tp:taxon-name><tp:taxon-name-part taxon-name-part-type="genus" reg="Pontohoratia">P.</tp:taxon-name-part> <tp:taxon-name-part taxon-name-part-type="species" reg="vinarskii">vinarskii</tp:taxon-name-part></tp:taxon-name></italic> sp. nov. (dark blue dot).</p></caption><graphic xmlns:xlink="http://www.w3.org/1999/xlink" xlink:href="zookeys-955-001-g033.jpg" position="float" orientation="portrait" xlink:type="simple" id="oo_439185.jpg"><uri content-type="original_file" xlink:type="simple">https://binary.pensoft.net/fig/439185</uri></graphic></fig></tp:treatment-sec></tp:taxon-treatment>
