# Supplementary material for: Revealing the stygobiotic and crenobiotic molluscan biodiversity hotspot in Caucasus: Part I. The phylogeny of stygobiotic Sadlerianinae Szarowska, 2006 (Mollusca, Gastropoda, Hydrobiidae) from Georgia with descriptions of five new genera and twenty-one new species
Source: Zookeys. 2020 Aug 5;955:1–77. doi: 10.3897/zookeys.955.51983 (PMC7423785; doi:10.3897/zookeys.955.51983)
Supplement: XML Treatment for Hausdorfenia pseudohauffenia [file zookeys.955.51983-treatment29.xml]

<!DOCTYPE tp:taxon-treatment
  PUBLIC "-//TaxonX//DTD Taxonomic Treatment Publishing DTD v0 20100105//EN" "tax-treatment-NSO.dtd">
<tp:taxon-treatment xmlns:tp="http://www.plazi.org/taxpub"><tp:treatment-meta><kwd-group><label>Taxon classification</label><kwd><named-content xmlns:xlink="http://www.w3.org/1999/xlink" content-type="kingdom">Animalia</named-content></kwd><kwd><named-content xmlns:xlink="http://www.w3.org/1999/xlink" content-type="order">Littorinimorpha</named-content></kwd><kwd><named-content xmlns:xlink="http://www.w3.org/1999/xlink" content-type="family">Hydrobiidae</named-content></kwd></kwd-group><mixed-citation publication-type="journal"><person-group><name><surname>Grego</surname><given-names>Jozef</given-names></name><name><surname>Mumladze</surname><given-names>Levan</given-names></name><name><surname>Falniowski</surname><given-names>Andrzej</given-names></name><name><surname>Osikowski</surname><given-names>Artur</given-names></name><name><surname>Rysiewska</surname><given-names>Aleksandra</given-names></name><name><surname>Palatov</surname><given-names>Dimitry M.</given-names></name><name><surname>Hofman</surname><given-names>Sebastian</given-names></name></person-group><article-title>Revealing the stygobiotic and crenobiotic molluscan biodiversity hotspot in Caucasus: Part I. The phylogeny of stygobiotic <tp:taxon-name><tp:taxon-name-part taxon-name-part-type="subfamily">Sadlerianinae</tp:taxon-name-part></tp:taxon-name> Szarowska, 2006 (<tp:taxon-name><tp:taxon-name-part taxon-name-part-type="phylum">Mollusca</tp:taxon-name-part></tp:taxon-name>, <tp:taxon-name><tp:taxon-name-part taxon-name-part-type="class">Gastropoda</tp:taxon-name-part></tp:taxon-name>, <tp:taxon-name><tp:taxon-name-part taxon-name-part-type="family">Hydrobiidae</tp:taxon-name-part></tp:taxon-name>) from Georgia with descriptions of five new genera and twenty-one new species</article-title><source>Zookeys</source><day>05</day><month>8</month><year>2020</year><volume>955</volume><fpage>1</fpage><lpage>77</lpage><pub-id pub-id-type="doi">10.3897/zookeys.955.51983</pub-id></mixed-citation></tp:treatment-meta><tp:nomenclature><tp:taxon-name><object-id xmlns:xlink="http://www.w3.org/1999/xlink" content-type="arpha" xlink:type="simple">2871C1CA-50B8-5997-AACB-C79D9DB809F6</object-id>
              <tp:taxon-name-part taxon-name-part-type="genus" reg="Hausdorfenia">Hausdorfenia</tp:taxon-name-part>
              <tp:taxon-name-part taxon-name-part-type="species" reg="pseudohauffenia">pseudohauffenia</tp:taxon-name-part>
              <object-id xmlns:xlink="http://www.w3.org/1999/xlink" content-type="zoobank" xlink:type="simple">http://zoobank.org/B6B96400-015F-4FFA-8B11-79A1DD25AE38</object-id>
            </tp:taxon-name><tp:taxon-authority>Grego &amp; Mumladze</tp:taxon-authority><tp:taxon-status xmlns:xlink="http://www.w3.org/1999/xlink" xlink:type="simple">sp. nov.</tp:taxon-status><xref ref-type="fig" rid="F36">Plates 20 (4, 7); 21(1)</xref></tp:nomenclature><tp:treatment-sec sec-type="type locality" id="SECID0EWBBM"><title>Type locality.</title><p>Georgia, • Racha, Shua Skhvava, Zemo Krikhi, Krikhula Spring (მდინარე კრიხულა); <named-content xmlns:xlink="http://www.w3.org/1999/xlink" content-type="dwc:verbatimCoordinates" xlink:type="simple"><named-content content-type="geo-json" specific-use="{&#34;type&#34;:&#34;Point&#34;,&#34;coordinates&#34;:[43.207500,42.501111]}" id="NCID0E6BBM" xlink:type="simple">42°30'04"N, 43°12'27"E</named-content></named-content>; 707 m a.s.l.</p></tp:treatment-sec><tp:treatment-sec sec-type="material" id="SECID0EECBM"><title>Material.</title><p><bold><italic>Holotype</italic></bold>: Georgia • 1 adult, dry; type locality. 07 May 2018; J. Grego, L. Mumladze and M. Olšavský leg.; <abbrev xmlns:xlink="http://www.w3.org/1999/xlink" content-type="institution" xlink:title="Ilia State University, Tbilisi, Georgia" id="ABBRID0EPCBM" xlink:type="simple">ISU</abbrev> FM-T011-H. <bold><italic>Paratypes</italic></bold>: Georgia • same as for holotype; <abbrev xmlns:xlink="http://www.w3.org/1999/xlink" content-type="institution" xlink:title="Ilia State University, Tbilisi, Georgia" id="ABBRID0EXCBM" xlink:type="simple">ISU</abbrev> FM-T011-P1/41 dry, <named-content xmlns:xlink="http://www.w3.org/1999/xlink" content-type="dwc:institutional_code" xlink:type="simple">SBMNH</named-content> 633086/5 dry, <named-content xmlns:xlink="http://www.w3.org/1999/xlink" content-type="dwc:institutional_code" xlink:type="simple">NHMW</named-content> 113370/1 dry, <named-content xmlns:xlink="http://www.w3.org/1999/xlink" content-type="dwc:institutional_code" xlink:type="simple">HNHM</named-content> 104680/1 dry, <named-content xmlns:xlink="http://www.w3.org/1999/xlink" content-type="dwc:institutional_code" xlink:type="simple">NHMUK</named-content> 20191336/1 dry, NHMB 563967/2 dry, <named-content xmlns:xlink="http://www.w3.org/1999/xlink" content-type="dwc:institutional_code" xlink:type="simple">SMF</named-content> 358927/1 dry, ZMH140632/1 dry, <named-content xmlns:xlink="http://www.w3.org/1999/xlink" content-type="dwc:institutional_code" xlink:type="simple">MNHN</named-content>-IM-2016-7897, <named-content xmlns:xlink="http://www.w3.org/1999/xlink" content-type="dwc:institutional_code" xlink:type="simple">ZIN</named-content> 1/512-2020/1 dry, coll. JG F1025/41 dry, Glöer/1 dry; • same as preceding; 13 October 2019; J. Grego, L. Mumladze and G. Bananashvili leg.; <abbrev xmlns:xlink="http://www.w3.org/1999/xlink" content-type="institution" xlink:title="Ilia State University, Tbilisi, Georgia" id="ABBRID0EUEBM" xlink:type="simple">ISU</abbrev> FM-T011-P2/19 dry, coll. JG F1426/19 dry. <bold><italic>Other material</italic></bold>: Georgia • Racha, Kveda Tlughi, Kidobana Cave (კიდობანას მღვიმე); <named-content xmlns:xlink="http://www.w3.org/1999/xlink" content-type="dwc:verbatimCoordinates" xlink:type="simple"><named-content content-type="geo-json" specific-use="{&#34;type&#34;:&#34;Point&#34;,&#34;coordinates&#34;:[43.145833,42.433611]}" id="NCID0E6EBM" xlink:type="simple">42°26'1"N, 43°8'45"E</named-content></named-content>; 1190 m a.s.l.; 07 May 2018; J. Grego, L. Mumladze and M. Olšavský leg. • Racha, Kveda Tlughi, Cholaburi karst spring; <named-content xmlns:xlink="http://www.w3.org/1999/xlink" content-type="dwc:verbatimCoordinates" xlink:type="simple"><named-content content-type="geo-json" specific-use="{&#34;type&#34;:&#34;Point&#34;,&#34;coordinates&#34;:[43.149444,42.435556]}" id="NCID0EHFBM" xlink:type="simple">42°26'8"N, 43°08'58"E</named-content></named-content>; 1175 m a.s.l.; 07 May 2018; J. Grego, L. Mumladze and M. Olšavský leg. • Racha, Skhartali, Sakishore Cave (საკიშორეს მღვიმე); <named-content xmlns:xlink="http://www.w3.org/1999/xlink" content-type="dwc:verbatimCoordinates" xlink:type="simple"><named-content content-type="geo-json" specific-use="{&#34;type&#34;:&#34;Point&#34;,&#34;coordinates&#34;:[43.158333,42.442222]}" id="NCID0EPFBM" xlink:type="simple">42°26'32"N, 43°09'30"E</named-content></named-content>; 1160 m a.s.l.; 07 May 2018; J. Grego, L. Mumladze and M. Olšavský leg. • Racha, Velevi, Dolabistavi Cave (დოლაბისთავის მღვიმე); <named-content xmlns:xlink="http://www.w3.org/1999/xlink" content-type="dwc:verbatimCoordinates" xlink:type="simple"><named-content content-type="geo-json" specific-use="{&#34;type&#34;:&#34;Point&#34;,&#34;coordinates&#34;:[43.177500,42.451389]}" id="NCID0EXFBM" xlink:type="simple">42°27'05"N, 43°10'39"E</named-content></named-content>; 1170 m a.s.l.; 07 May 2018; J. Grego, L. Mumladze and M. Olšavský leg.</p></tp:treatment-sec><tp:treatment-sec sec-type="diagnosis" id="SECID0E3FBM"><title>Diagnosis.</title><p><italic><tp:taxon-name><tp:taxon-name-part taxon-name-part-type="genus" reg="Hausdorfenia">Hausdorfenia</tp:taxon-name-part> <tp:taxon-name-part taxon-name-part-type="species" reg="pseudohauffenia">pseudohauffenia</tp:taxon-name-part></tp:taxon-name></italic> sp. nov. differs from most of the congeners by its flatter shell with elevated embryonal whorls and more backward protruding lower aperture vs. the columellar axis. Only <italic><tp:taxon-name><tp:taxon-name-part taxon-name-part-type="genus" reg="Pontohoratia">P.</tp:taxon-name-part> <tp:taxon-name-part taxon-name-part-type="species" reg="shareula">shareula</tp:taxon-name-part></tp:taxon-name></italic> sp. nov. has a flatter shell, but its spire is sunken. The reddish operculum with an elevated peg-like structure differentiates the species from all relatives.</p></tp:treatment-sec><tp:treatment-sec sec-type="description" id="SECID0EYGBM"><title>Description.</title><p><bold><italic>Shell</italic></bold>: very flat paucispiral, 1.46–1.73 mm in diameter, discoid with flat or only very slightly elevated apex and widely expanded umbilicus. Descending 3¼ whorls separated by deeply depressed sulcus. Shell pale translucent, whitish surface, smooth with very faint axial growth lines. Aperture ovoid and in basal view declined left towards the body whorl, from which separated by a narrow gap. Lateral profile of the aperture is strongly sloped towards the apex. Protoconch with coarsely pitted surface converting adapically into a raised malleated surface.</p><p><bold><italic>Operculum</italic></bold>: circular, with central nucleus, thickening at its central part. Inner side smooth centrally raising to a distinct internal peg at point of attachment to the retractor muscle (Fig. <xref ref-type="fig" rid="F39">17</xref>).</p><fig id="F39" position="float" orientation="portrait"><object-id xmlns:xlink="http://www.w3.org/1999/xlink" content-type="doi" xlink:type="simple">10.3897/zookeys.955.51983.figure17</object-id><object-id xmlns:xlink="http://www.w3.org/1999/xlink" content-type="arpha" xlink:type="simple">8A8E50A7-244A-5E76-A602-D09D82C0F241</object-id><label>Figure 17.</label><caption><p><italic><tp:taxon-name><tp:taxon-name-part taxon-name-part-type="genus" reg="Hausdorfenia">Hausdorfenia</tp:taxon-name-part> <tp:taxon-name-part taxon-name-part-type="species" reg="pseudohauffenia">pseudohauffenia</tp:taxon-name-part></tp:taxon-name></italic> sp. nov. <bold>A, B</bold> operculum, <named-content xmlns:xlink="http://www.w3.org/1999/xlink" content-type="dwc:institutional_code" xlink:type="simple">SBMNH</named-content> 633086. SEM <named-content xmlns:xlink="http://www.w3.org/1999/xlink" content-type="dwc:institutional_code" xlink:type="simple">SBMNH</named-content> Vanessa Delnavaz.</p></caption><graphic xmlns:xlink="http://www.w3.org/1999/xlink" xlink:href="zookeys-955-001-g039.jpg" position="float" orientation="portrait" xlink:type="simple" id="oo_439191.jpg"><uri content-type="original_file" xlink:type="simple">https://binary.pensoft.net/fig/439191</uri></graphic></fig><p><bold><italic>Animal body</italic></bold>: without eye spots, milky white coloured with irregular small dispersed dark grey blotches visible through translucent shell.</p><p><bold><italic>Holotype measurements</italic></bold>: H-0.82 mm; W-1.68 mm; <abbrev xmlns:xlink="http://www.w3.org/1999/xlink" xlink:title="Height of the body whorl" id="ABBRID0EGJBM" xlink:type="simple">BH</abbrev>-0.74 mm; <abbrev xmlns:xlink="http://www.w3.org/1999/xlink" xlink:title="Width of the body whorl" id="ABBRID0EKJBM" xlink:type="simple">BW</abbrev>-1.11 mm; <abbrev xmlns:xlink="http://www.w3.org/1999/xlink" xlink:title="Aperture heigh" id="ABBRID0EOJBM" xlink:type="simple">AH</abbrev>-0.53 mm; <abbrev xmlns:xlink="http://www.w3.org/1999/xlink" xlink:title="Aperture width" id="ABBRID0ESJBM" xlink:type="simple">AW</abbrev>-0.58 mm; <abbrev xmlns:xlink="http://www.w3.org/1999/xlink" xlink:title="Aperture declination angle" id="ABBRID0EWJBM" xlink:type="simple">CA</abbrev>: –48°.</p><p><bold><italic>Anatomy</italic></bold>: not known.</p></tp:treatment-sec><tp:treatment-sec sec-type="etymology" id="SECID0EBKBM"><title>Etymology.</title><p>Name derived from the shell morphology resemblance of the new taxon to the Middle European stygobiotic genus <italic><tp:taxon-name><tp:taxon-name-part taxon-name-part-type="genus" reg="Hauffenia">Hauffenia</tp:taxon-name-part></tp:taxon-name></italic> Pollonera, 1899.</p></tp:treatment-sec><tp:treatment-sec sec-type="habitat" id="SECID0EOKBM"><title>Habitat.</title><p>Stygobiotic species. The studied material was found directly at the spring outlet among the larger debris. A few live individuals washed out from its stygobiotic habitat were attached to the undersides of boulders in the spring zone.</p></tp:treatment-sec><tp:treatment-sec sec-type="distribution" id="SECID0ETKBM"><title>Distribution.</title><p>Aside from the type locality similar shells or fragments, likely belonging to the same species, were found in the following localities: Kidobana Cave, Cholaba Spring, Shakishore Cave and Dolabistavi Cave in the Shaori Basin.</p></tp:treatment-sec><tp:treatment-sec sec-type="conservation status" id="SECID0EYKBM"><title>Conservation status.</title><p>The number of known locations is no more than 5 and <abbrev xmlns:xlink="http://www.w3.org/1999/xlink" xlink:title="Extent of occurrence" id="ABBRID0E5KBM" xlink:type="simple">EOO</abbrev> is smaller than 20 km<sup>2</sup>. There is no reason to suppose that <abbrev xmlns:xlink="http://www.w3.org/1999/xlink" xlink:title="Area of occupancy" id="ABBRID0EELBM" xlink:type="simple">AOO</abbrev>, <abbrev xmlns:xlink="http://www.w3.org/1999/xlink" xlink:title="Extent of occurrence" id="ABBRID0EILBM" xlink:type="simple">EOO</abbrev>, number of locations, number of subpopulations or the number or mature individuals are declining however due to its extremely small <abbrev xmlns:xlink="http://www.w3.org/1999/xlink" xlink:title="Extent of occurrence" id="ABBRID0EMLBM" xlink:type="simple">EOO</abbrev> we assessed as Vulnerable (<abbrev xmlns:xlink="http://www.w3.org/1999/xlink" xlink:title="Vulnerable" id="ABBRID0EQLBM" xlink:type="simple">VU</abbrev>) D2.</p></tp:treatment-sec><tp:treatment-sec sec-type="remarks" id="SECID0EULBM"><title>Remarks.</title><p>The sample from type locality yielded a few aberrant solute shells (scalarity) (Plate <xref ref-type="fig" rid="F36">20</xref>(7)).</p></tp:treatment-sec><tp:treatment-sec><!--Section generated to contain objects referenced in tp:taxon-treatment.--><fig id="F36" position="float" orientation="portrait"><object-id xmlns:xlink="http://www.w3.org/1999/xlink" content-type="doi" xlink:type="simple">10.3897/zookeys.955.51983.plate20</object-id><object-id xmlns:xlink="http://www.w3.org/1999/xlink" content-type="arpha" xlink:type="simple">28570894-9FA6-5AEE-AE2A-BA3D5BDF179C</object-id><label>Plate 20.</label><caption><p><bold>1, 2</bold><italic><tp:taxon-name><tp:taxon-name-part taxon-name-part-type="genus" reg="Pontohoratia">Pontohoratia</tp:taxon-name-part> <tp:taxon-name-part taxon-name-part-type="species" reg="vinarskii">vinarskii</tp:taxon-name-part></tp:taxon-name></italic> sp. nov., Samegrelo, Chkhorotsku, Letsurtsume, Letsurtsume Cave: <bold>1</bold> holotype <bold>2</bold> paratype <bold>3</bold><italic><tp:taxon-name><tp:taxon-name-part taxon-name-part-type="genus" reg="Pontohoratia">P.</tp:taxon-name-part> <tp:taxon-name-part taxon-name-part-type="species" reg="pichkhaiai">pichkhaiai</tp:taxon-name-part></tp:taxon-name></italic> sp. nov., Samegrelo, Mukhuri, Shisha Spring, holotype <bold>4</bold><italic><tp:taxon-name><tp:taxon-name-part taxon-name-part-type="genus" reg="Hausdorfenia">Hausdorfenia</tp:taxon-name-part> <tp:taxon-name-part taxon-name-part-type="species" reg="pseudohauffenia">pseudohauffenia</tp:taxon-name-part></tp:taxon-name></italic> sp. nov., Racha, Zemo Krikhi, Krikhula Spring, holotype <bold>5</bold><italic><tp:taxon-name><tp:taxon-name-part taxon-name-part-type="genus" reg="Hausdorfenia">H.</tp:taxon-name-part> <tp:taxon-name-part taxon-name-part-type="species" reg="shareula">shareula</tp:taxon-name-part></tp:taxon-name></italic> sp. nov., Racha, Nikortsmintha, Tsivtskala 2 Spring near power station in the Shareula valley, holotype <bold>6</bold><italic><tp:taxon-name><tp:taxon-name-part taxon-name-part-type="genus" reg="Pontohoratia">P.</tp:taxon-name-part> <tp:taxon-name-part taxon-name-part-type="species" reg="mapeli">mapeli</tp:taxon-name-part></tp:taxon-name></italic> sp. nov., Samegrelo, Mukhuri, Kanti, Mapeli Spring, holotype <bold>7</bold><italic><tp:taxon-name><tp:taxon-name-part taxon-name-part-type="genus" reg="Hausdorfenia">H.</tp:taxon-name-part> <tp:taxon-name-part taxon-name-part-type="species" reg="pseudohauffenia">pseudohauffenia</tp:taxon-name-part></tp:taxon-name></italic> sp. nov., Racha, Zemo Krikhi, Krikhula Spring; aberrant specimen <bold>8, 9</bold><italic><tp:taxon-name><tp:taxon-name-part taxon-name-part-type="genus" reg="Pontohoratia">P.</tp:taxon-name-part> <tp:taxon-name-part taxon-name-part-type="species" reg="vinarskii">vinarskii</tp:taxon-name-part></tp:taxon-name></italic> sp. nov., Samegrelo, Chkhorotsku, Letsurtsume, Letsurtsume Cave: <bold>8</bold> morphotype <bold>9</bold> live specimen with marked carbonate incrustations. The numbers correspond to individuals, and the letters represent the different views of the same individual. Photograph J. Grego.</p></caption><graphic xmlns:xlink="http://www.w3.org/1999/xlink" xlink:href="zookeys-955-001-g035.jpg" position="float" orientation="portrait" xlink:type="simple" id="oo_439187.jpg"><uri content-type="original_file" xlink:type="simple">https://binary.pensoft.net/fig/439187</uri></graphic></fig></tp:treatment-sec></tp:taxon-treatment>
