# Supplementary material for: Revealing the stygobiotic and crenobiotic molluscan biodiversity hotspot in Caucasus: Part I. The phylogeny of stygobiotic Sadlerianinae Szarowska, 2006 (Mollusca, Gastropoda, Hydrobiidae) from Georgia with descriptions of five new genera and twenty-one new species
Source: Zookeys. 2020 Aug 5;955:1–77. doi: 10.3897/zookeys.955.51983 (PMC7423785; doi:10.3897/zookeys.955.51983)
Supplement: XML Treatment for Hausdorfenia shareula [file zookeys.955.51983-treatment30.xml]

<!DOCTYPE tp:taxon-treatment
  PUBLIC "-//TaxonX//DTD Taxonomic Treatment Publishing DTD v0 20100105//EN" "tax-treatment-NSO.dtd">
<tp:taxon-treatment xmlns:tp="http://www.plazi.org/taxpub"><tp:treatment-meta><kwd-group><label>Taxon classification</label><kwd><named-content xmlns:xlink="http://www.w3.org/1999/xlink" content-type="kingdom">Animalia</named-content></kwd><kwd><named-content xmlns:xlink="http://www.w3.org/1999/xlink" content-type="order">Littorinimorpha</named-content></kwd><kwd><named-content xmlns:xlink="http://www.w3.org/1999/xlink" content-type="family">Hydrobiidae</named-content></kwd></kwd-group><mixed-citation publication-type="journal"><person-group><name><surname>Grego</surname><given-names>Jozef</given-names></name><name><surname>Mumladze</surname><given-names>Levan</given-names></name><name><surname>Falniowski</surname><given-names>Andrzej</given-names></name><name><surname>Osikowski</surname><given-names>Artur</given-names></name><name><surname>Rysiewska</surname><given-names>Aleksandra</given-names></name><name><surname>Palatov</surname><given-names>Dimitry M.</given-names></name><name><surname>Hofman</surname><given-names>Sebastian</given-names></name></person-group><article-title>Revealing the stygobiotic and crenobiotic molluscan biodiversity hotspot in Caucasus: Part I. The phylogeny of stygobiotic <tp:taxon-name><tp:taxon-name-part taxon-name-part-type="subfamily">Sadlerianinae</tp:taxon-name-part></tp:taxon-name> Szarowska, 2006 (<tp:taxon-name><tp:taxon-name-part taxon-name-part-type="phylum">Mollusca</tp:taxon-name-part></tp:taxon-name>, <tp:taxon-name><tp:taxon-name-part taxon-name-part-type="class">Gastropoda</tp:taxon-name-part></tp:taxon-name>, <tp:taxon-name><tp:taxon-name-part taxon-name-part-type="family">Hydrobiidae</tp:taxon-name-part></tp:taxon-name>) from Georgia with descriptions of five new genera and twenty-one new species</article-title><source>Zookeys</source><day>05</day><month>8</month><year>2020</year><volume>955</volume><fpage>1</fpage><lpage>77</lpage><pub-id pub-id-type="doi">10.3897/zookeys.955.51983</pub-id></mixed-citation></tp:treatment-meta><tp:nomenclature><tp:taxon-name><object-id xmlns:xlink="http://www.w3.org/1999/xlink" content-type="arpha" xlink:type="simple">1C425869-E88C-5CBF-AF75-137953446DBA</object-id>
              <tp:taxon-name-part taxon-name-part-type="genus" reg="Hausdorfenia">Hausdorfenia</tp:taxon-name-part>
              <tp:taxon-name-part taxon-name-part-type="species" reg="shareula">shareula</tp:taxon-name-part>
              <object-id xmlns:xlink="http://www.w3.org/1999/xlink" content-type="zoobank" xlink:type="simple">http://zoobank.org/29BDD264-C578-49D8-945E-F4835070D996</object-id>
            </tp:taxon-name><tp:taxon-authority>Grego &amp; Mumladze</tp:taxon-authority><tp:taxon-status xmlns:xlink="http://www.w3.org/1999/xlink" xlink:type="simple">sp. nov.</tp:taxon-status><xref ref-type="fig" rid="F36">Plate 20 (5)</xref></tp:nomenclature><tp:treatment-sec sec-type="type locality" id="SECID0EMNBM"><title>Type locality.</title><p>Georgia • Racha, Nikortsminda, Tsivtskala 2 Spring on left bank of the Shareula River near the power station; <named-content xmlns:xlink="http://www.w3.org/1999/xlink" content-type="dwc:verbatimCoordinates" xlink:type="simple"><named-content content-type="geo-json" specific-use="{&#34;type&#34;:&#34;Point&#34;,&#34;coordinates&#34;:[43.065000,42.471667]}" id="NCID0EVNBM" xlink:type="simple">42°28'18"N, 43°03'54"E</named-content></named-content>; 1084 m a.s.l.</p></tp:treatment-sec><tp:treatment-sec sec-type="material" id="SECID0E1NBM"><title>Material.</title><p><bold><italic>Holotype</italic></bold>: Georgia • 1 adult, dry; type locality; 06 May 2018; J. Grego, L. Mumladze and M. Olšavský leg.; <abbrev xmlns:xlink="http://www.w3.org/1999/xlink" content-type="institution" xlink:title="Ilia State University, Tbilisi, Georgia" id="ABBRID0EFOBM" xlink:type="simple">ISU</abbrev> FM-T012-H. <bold><italic>Other material</italic></bold>: Georgia • Fragmented shells; Racha, Nikorsminda, Shareula River Head (Shareula Cave); <named-content xmlns:xlink="http://www.w3.org/1999/xlink" content-type="dwc:verbatimCoordinates" xlink:type="simple"><named-content content-type="geo-json" specific-use="{&#34;type&#34;:&#34;Point&#34;,&#34;coordinates&#34;:[43.067778,42.470000]}" id="NCID0EQOBM" xlink:type="simple">42°28'12"N, 43°04'4"E</named-content></named-content>; 1105 m a.s.l.; date; 20.08.2017, J. Grego leg.</p></tp:treatment-sec><tp:treatment-sec sec-type="diagnosis" id="SECID0EVOBM"><title>Diagnosis.</title><p>The new taxon significantly differs from all congeners by its flat shape with spire hidden in apertural profile and its planorboid coiling, a unique feature within the southwestern Caucasus stygobiotic <tp:taxon-name><tp:taxon-name-part taxon-name-part-type="class">Gastropoda</tp:taxon-name-part></tp:taxon-name>. Measurement comparison of <italic><tp:taxon-name><tp:taxon-name-part taxon-name-part-type="genus" reg="Pontohoratia">Pontohoratia</tp:taxon-name-part></tp:taxon-name></italic> and <italic><tp:taxon-name><tp:taxon-name-part taxon-name-part-type="genus" reg="Hausdorfenia">Hausdorfenia</tp:taxon-name-part></tp:taxon-name></italic> species is given in Table <xref ref-type="table" rid="T9">9</xref>.</p><table-wrap id="T9" position="float" orientation="portrait"><label>Table 9.</label><caption><p>Measurement comparison of species in genera <italic><tp:taxon-name><tp:taxon-name-part taxon-name-part-type="genus" reg="Pontohoratia">Pontohoratia</tp:taxon-name-part></tp:taxon-name></italic> Vinarski, Palatov &amp; Glöer, 2014 and <italic><tp:taxon-name><tp:taxon-name-part taxon-name-part-type="genus" reg="Hausdorfenia">Hausdorfenia</tp:taxon-name-part></tp:taxon-name></italic> gen. nov.</p></caption><table id="TID0EJEHK" rules="all"><tbody><tr><th rowspan="2" colspan="1">
                      <italic>Genus species</italic>
                    </th><th rowspan="1" colspan="1">H</th><th rowspan="1" colspan="1">W</th><th rowspan="1" colspan="1">
                      <abbrev xmlns:xlink="http://www.w3.org/1999/xlink" xlink:title="Height of the body whorl" id="ABBRID0E5QBM" xlink:type="simple">BH</abbrev>
                    </th><th rowspan="1" colspan="1">
                      <abbrev xmlns:xlink="http://www.w3.org/1999/xlink" xlink:title="Width of the body whorl" id="ABBRID0EGRBM" xlink:type="simple">BW</abbrev>
                    </th><th rowspan="1" colspan="1">
                      <abbrev xmlns:xlink="http://www.w3.org/1999/xlink" xlink:title="Aperture heigh" id="ABBRID0EORBM" xlink:type="simple">AH</abbrev>
                    </th><th rowspan="1" colspan="1">
                      <abbrev xmlns:xlink="http://www.w3.org/1999/xlink" xlink:title="Aperture width" id="ABBRID0EWRBM" xlink:type="simple">AW</abbrev>
                    </th><th rowspan="1" colspan="1">
                      <abbrev xmlns:xlink="http://www.w3.org/1999/xlink" xlink:title="Aperture declination angle" id="ABBRID0E5RBM" xlink:type="simple">CA</abbrev>
                    </th><th rowspan="2" colspan="1">H/W</th><th rowspan="2" colspan="1"><abbrev xmlns:xlink="http://www.w3.org/1999/xlink" xlink:title="Aperture heigh" id="ABBRID0EJSBM" xlink:type="simple">AH</abbrev> / <abbrev xmlns:xlink="http://www.w3.org/1999/xlink" xlink:title="Aperture width" id="ABBRID0ENSBM" xlink:type="simple">AW</abbrev></th><th rowspan="2" colspan="1">W / <abbrev xmlns:xlink="http://www.w3.org/1999/xlink" xlink:title="Width of the body whorl" id="ABBRID0EUSBM" xlink:type="simple">BW</abbrev></th><th rowspan="2" colspan="1">H/<abbrev xmlns:xlink="http://www.w3.org/1999/xlink" xlink:title="Height of the body whorl" id="ABBRID0E2SBM" xlink:type="simple">BH</abbrev></th><th rowspan="2" colspan="1">H/<abbrev xmlns:xlink="http://www.w3.org/1999/xlink" xlink:title="Aperture heigh" id="ABBRID0ECTBM" xlink:type="simple">AH</abbrev></th><th rowspan="2" colspan="1">W / <abbrev xmlns:xlink="http://www.w3.org/1999/xlink" xlink:title="Aperture width" id="ABBRID0EJTBM" xlink:type="simple">AW</abbrev></th><th rowspan="2" colspan="1">H/(W- <abbrev xmlns:xlink="http://www.w3.org/1999/xlink" xlink:title="Width of the body whorl" id="ABBRID0EQTBM" xlink:type="simple">BW</abbrev>)</th></tr><tr><th rowspan="1" colspan="1">mm</th><th rowspan="1" colspan="1">mm</th><th rowspan="1" colspan="1">mm</th><th rowspan="1" colspan="1">mm</th><th rowspan="1" colspan="1">mm</th><th rowspan="1" colspan="1">mm</th><th rowspan="1" colspan="1">deg.</th></tr><tr><td rowspan="1" colspan="1"><italic><tp:taxon-name><tp:taxon-name-part taxon-name-part-type="genus" reg="Pontohoratia">Pontohoratia</tp:taxon-name-part> <tp:taxon-name-part taxon-name-part-type="species" reg="vinarskii">vinarskii</tp:taxon-name-part></tp:taxon-name></italic> sp. nov. <bold>Holotype</bold><abbrev xmlns:xlink="http://www.w3.org/1999/xlink" xlink:title="Type locality" id="ABBRID0E3UBM" xlink:type="simple">LT</abbrev></td><td rowspan="1" colspan="1">1.08</td><td rowspan="1" colspan="1">1.47</td><td rowspan="1" colspan="1">0.87</td><td rowspan="1" colspan="1">1.00</td><td rowspan="1" colspan="1">0.63</td><td rowspan="1" colspan="1">0.55</td><td rowspan="1" colspan="1">-20</td><td rowspan="1" colspan="1">0.73</td><td rowspan="1" colspan="1">1.15</td><td rowspan="1" colspan="1">1.47</td><td rowspan="1" colspan="1">1.24</td><td rowspan="1" colspan="1">1.71</td><td rowspan="1" colspan="1">2.67</td><td rowspan="1" colspan="1">2.30</td></tr><tr><td rowspan="2" colspan="1"><italic><tp:taxon-name><tp:taxon-name-part taxon-name-part-type="genus" reg="Pontohoratia">Pontohoratia</tp:taxon-name-part> <tp:taxon-name-part taxon-name-part-type="species" reg="vinarskii">vinarskii</tp:taxon-name-part></tp:taxon-name></italic> sp. nov. <bold>Paratype</bold><abbrev xmlns:xlink="http://www.w3.org/1999/xlink" xlink:title="Type locality" id="ABBRID0E2WBM" xlink:type="simple">LT</abbrev></td><td rowspan="1" colspan="1">1.11</td><td rowspan="1" colspan="1">1.42</td><td rowspan="1" colspan="1">0.95</td><td rowspan="1" colspan="1">1.00</td><td rowspan="1" colspan="1">0.66</td><td rowspan="1" colspan="1">0.53</td><td rowspan="1" colspan="1">-24</td><td rowspan="1" colspan="1">0.78</td><td rowspan="1" colspan="1">1.25</td><td rowspan="1" colspan="1">1.42</td><td rowspan="1" colspan="1">1.17</td><td rowspan="1" colspan="1">1.68</td><td rowspan="1" colspan="1">2.68</td><td rowspan="1" colspan="1">2.64</td></tr><tr><td rowspan="1" colspan="1">1.46</td><td rowspan="1" colspan="1">1.50</td><td rowspan="1" colspan="1">1.13</td><td rowspan="1" colspan="1">1.08</td><td rowspan="1" colspan="1">0.75</td><td rowspan="1" colspan="1">0.63</td><td rowspan="1" colspan="1">30</td><td rowspan="1" colspan="1">0.97</td><td rowspan="1" colspan="1">1.19</td><td rowspan="1" colspan="1">1.39</td><td rowspan="1" colspan="1">1.29</td><td rowspan="1" colspan="1">1.95</td><td rowspan="1" colspan="1">2.38</td><td rowspan="1" colspan="1">3.48</td></tr><tr><td rowspan="1" colspan="1"><italic><tp:taxon-name><tp:taxon-name-part taxon-name-part-type="genus" reg="Pontohoratia">Pontohoratia</tp:taxon-name-part> <tp:taxon-name-part taxon-name-part-type="species" reg="mapeli">mapeli</tp:taxon-name-part></tp:taxon-name></italic> sp. nov. <bold>Holotype</bold><abbrev xmlns:xlink="http://www.w3.org/1999/xlink" xlink:title="Type locality" id="ABBRID0EF1BM" xlink:type="simple">LT</abbrev></td><td rowspan="1" colspan="1">0.57</td><td rowspan="1" colspan="1">1.38</td><td rowspan="1" colspan="1">0.55</td><td rowspan="1" colspan="1">0.95</td><td rowspan="1" colspan="1">0.42</td><td rowspan="1" colspan="1">0.45</td><td rowspan="1" colspan="1">-40</td><td rowspan="1" colspan="1">0.41</td><td rowspan="1" colspan="1">0.93</td><td rowspan="1" colspan="1">1.45</td><td rowspan="1" colspan="1">1.04</td><td rowspan="1" colspan="1">1.36</td><td rowspan="1" colspan="1">3.07</td><td rowspan="1" colspan="1">1.33</td></tr><tr><td rowspan="1" colspan="1"><italic><tp:taxon-name><tp:taxon-name-part taxon-name-part-type="genus" reg="Pontohoratia">Pontohoratia</tp:taxon-name-part> <tp:taxon-name-part taxon-name-part-type="species" reg="pichkhaiai">pichkhaiai</tp:taxon-name-part></tp:taxon-name></italic> sp. nov. <bold>Holotype</bold><abbrev xmlns:xlink="http://www.w3.org/1999/xlink" xlink:title="Type locality" id="ABBRID0EE3BM" xlink:type="simple">LT</abbrev></td><td rowspan="1" colspan="1">0.87</td><td rowspan="1" colspan="1">1.42</td><td rowspan="1" colspan="1">0.66</td><td rowspan="1" colspan="1">1.00</td><td rowspan="1" colspan="1">0.50</td><td rowspan="1" colspan="1">0.50</td><td rowspan="1" colspan="1">-45</td><td rowspan="1" colspan="1">0.61</td><td rowspan="1" colspan="1">1.00</td><td rowspan="1" colspan="1">1.42</td><td rowspan="1" colspan="1">1.32</td><td rowspan="1" colspan="1">1.74</td><td rowspan="1" colspan="1">2.84</td><td rowspan="1" colspan="1">2.07</td></tr><tr><td rowspan="1" colspan="1"><italic><tp:taxon-name><tp:taxon-name-part taxon-name-part-type="genus" reg="Hausdorfenia">Hausdorfenia</tp:taxon-name-part> <tp:taxon-name-part taxon-name-part-type="species" reg="pseudohauffenia">pseudohauffenia</tp:taxon-name-part></tp:taxon-name></italic> sp. nov. <bold>Holotype</bold><abbrev xmlns:xlink="http://www.w3.org/1999/xlink" xlink:title="Type locality" id="ABBRID0ED5BM" xlink:type="simple">LT</abbrev></td><td rowspan="1" colspan="1">0.82</td><td rowspan="1" colspan="1">1.68</td><td rowspan="1" colspan="1">0.74</td><td rowspan="1" colspan="1">1.11</td><td rowspan="1" colspan="1">0.53</td><td rowspan="1" colspan="1">0.58</td><td rowspan="1" colspan="1">-48</td><td rowspan="1" colspan="1">0.49</td><td rowspan="1" colspan="1">0.91</td><td rowspan="1" colspan="1">1.51</td><td rowspan="1" colspan="1">1.11</td><td rowspan="1" colspan="1">1.55</td><td rowspan="1" colspan="1">2.90</td><td rowspan="1" colspan="1">1.44</td></tr><tr><td rowspan="1" colspan="1"><italic><tp:taxon-name><tp:taxon-name-part taxon-name-part-type="genus" reg="Husdorfenia">Husdorfenia</tp:taxon-name-part> <tp:taxon-name-part taxon-name-part-type="species" reg="shareula">shareula</tp:taxon-name-part></tp:taxon-name></italic> sp. nov. <bold>Paratype</bold><abbrev xmlns:xlink="http://www.w3.org/1999/xlink" xlink:title="Type locality" id="ABBRID0ECACM" xlink:type="simple">LT</abbrev></td><td rowspan="1" colspan="1">0.53</td><td rowspan="1" colspan="1">1.34</td><td rowspan="1" colspan="1">0.50</td><td rowspan="1" colspan="1">0.82</td><td rowspan="1" colspan="1">0.48</td><td rowspan="1" colspan="1">0.42</td><td rowspan="1" colspan="1">-57</td><td rowspan="1" colspan="1">0.40</td><td rowspan="1" colspan="1">1.14</td><td rowspan="1" colspan="1">1.63</td><td rowspan="1" colspan="1">1.06</td><td rowspan="1" colspan="1">1.10</td><td rowspan="1" colspan="1">3.19</td><td rowspan="1" colspan="1">1.02</td></tr></tbody></table></table-wrap></tp:treatment-sec><tp:treatment-sec sec-type="description" id="SECID0EPBCM"><title>Description.</title><p><bold><italic>Shell</italic></bold>: planispiral, discoid with planorboid (slightly hyperstrophic) coiling and 1.34 mm in diameter. Descending 2¼ whorls separated by a deep suture. Umbilicus very widely expanding. Shell colour milky white, surface smooth with very faint axial growth lines. Aperture circular, and its labral periphery is oblique to the columellar axis. It attached to the whole length of the adjacent body whorl by a narrow suture. Protoconch pitted over whole surface.</p><p><bold><italic>Operculum</italic></bold>: not known.</p><p><bold><italic>Animal body</italic></bold>: not known.</p><p><bold><italic>Holotype measurements</italic></bold>: H-0.53 mm; W-1.34 mm; <abbrev xmlns:xlink="http://www.w3.org/1999/xlink" xlink:title="Height of the body whorl" id="ABBRID0EPCCM" xlink:type="simple">BH</abbrev>-0.50 mm; <abbrev xmlns:xlink="http://www.w3.org/1999/xlink" xlink:title="Width of the body whorl" id="ABBRID0ETCCM" xlink:type="simple">BW</abbrev>-0.82 mm; <abbrev xmlns:xlink="http://www.w3.org/1999/xlink" xlink:title="Aperture heigh" id="ABBRID0EXCCM" xlink:type="simple">AH</abbrev>-0.48 mm; <abbrev xmlns:xlink="http://www.w3.org/1999/xlink" xlink:title="Aperture width" id="ABBRID0E2CCM" xlink:type="simple">AW</abbrev>-0.42 mm; <abbrev xmlns:xlink="http://www.w3.org/1999/xlink" xlink:title="Aperture declination angle" id="ABBRID0E6CCM" xlink:type="simple">CA</abbrev>: –57°.</p><p><bold><italic>Anatomy</italic></bold>: not known.</p></tp:treatment-sec><tp:treatment-sec sec-type="etymology" id="SECID0EKDCM"><title>Etymology.</title><p>Name derived from the name of the Shareula River (მდინარე შარეულა), left tributary of the Rioni River, in which valley and a nearby tributary the new taxon was found.</p></tp:treatment-sec><tp:treatment-sec sec-type="habitat" id="SECID0EPDCM"><title>Habitat.</title><p>The intact empty shell was found in sandy sediment at the spring head in a small cave. The supposed habitat is stygobiotic.</p></tp:treatment-sec><tp:treatment-sec sec-type="distribution" id="SECID0EUDCM"><title>Distribution.</title><p>Except the type locality few similar fragments were found at the Shareula River Head (entrance of Shareula Cave).</p></tp:treatment-sec><tp:treatment-sec sec-type="conservation status" id="SECID0EZDCM"><title>Conservation status.</title><p>The number of known locations (2) is no more than 5 and <abbrev xmlns:xlink="http://www.w3.org/1999/xlink" xlink:title="Extent of occurrence" id="ABBRID0E6DCM" xlink:type="simple">EOO</abbrev> is smaller than 20 km<sup>2</sup>. There is no reason to suppose that <abbrev xmlns:xlink="http://www.w3.org/1999/xlink" xlink:title="Area of occupancy" id="ABBRID0EFECM" xlink:type="simple">AOO</abbrev>, <abbrev xmlns:xlink="http://www.w3.org/1999/xlink" xlink:title="Extent of occurrence" id="ABBRID0EJECM" xlink:type="simple">EOO</abbrev>, number of locations, number of subpopulations or the number or mature individuals are declining however due to its extremely small <abbrev xmlns:xlink="http://www.w3.org/1999/xlink" xlink:title="Extent of occurrence" id="ABBRID0ENECM" xlink:type="simple">EOO</abbrev> we assessed as Vulnerable (<abbrev xmlns:xlink="http://www.w3.org/1999/xlink" xlink:title="Vulnerable" id="ABBRID0ERECM" xlink:type="simple">VU</abbrev>) D2.</p></tp:treatment-sec><tp:treatment-sec sec-type="remarks" id="SECID0EVECM"><title>Remarks.</title><p><italic><tp:taxon-name><tp:taxon-name-part taxon-name-part-type="genus" reg="Hausdorfenia">Hausdorfenia</tp:taxon-name-part> <tp:taxon-name-part taxon-name-part-type="species" reg="pseudohauffenia">pseudohauffenia</tp:taxon-name-part></tp:taxon-name></italic> sp. nov. and <italic><tp:taxon-name><tp:taxon-name-part taxon-name-part-type="genus" reg="Pontohoratia">P.</tp:taxon-name-part> <tp:taxon-name-part taxon-name-part-type="species" reg="shareula">shareula</tp:taxon-name-part></tp:taxon-name></italic> sp. nov. display shell features different from other members of the genus, as well as a characteristic operculum with a peg (at least in the former taxon). Both represent a new genus different from <italic><tp:taxon-name><tp:taxon-name-part taxon-name-part-type="genus" reg="Pontohoratia">Pontohoratia</tp:taxon-name-part></tp:taxon-name></italic>.</p></tp:treatment-sec><tp:treatment-sec><!--Section generated to contain objects referenced in tp:taxon-treatment.--><fig id="F36" position="float" orientation="portrait"><object-id xmlns:xlink="http://www.w3.org/1999/xlink" content-type="doi" xlink:type="simple">10.3897/zookeys.955.51983.plate20</object-id><object-id xmlns:xlink="http://www.w3.org/1999/xlink" content-type="arpha" xlink:type="simple">28570894-9FA6-5AEE-AE2A-BA3D5BDF179C</object-id><label>Plate 20.</label><caption><p><bold>1, 2</bold><italic><tp:taxon-name><tp:taxon-name-part taxon-name-part-type="genus" reg="Pontohoratia">Pontohoratia</tp:taxon-name-part> <tp:taxon-name-part taxon-name-part-type="species" reg="vinarskii">vinarskii</tp:taxon-name-part></tp:taxon-name></italic> sp. nov., Samegrelo, Chkhorotsku, Letsurtsume, Letsurtsume Cave: <bold>1</bold> holotype <bold>2</bold> paratype <bold>3</bold><italic><tp:taxon-name><tp:taxon-name-part taxon-name-part-type="genus" reg="Pontohoratia">P.</tp:taxon-name-part> <tp:taxon-name-part taxon-name-part-type="species" reg="pichkhaiai">pichkhaiai</tp:taxon-name-part></tp:taxon-name></italic> sp. nov., Samegrelo, Mukhuri, Shisha Spring, holotype <bold>4</bold><italic><tp:taxon-name><tp:taxon-name-part taxon-name-part-type="genus" reg="Hausdorfenia">Hausdorfenia</tp:taxon-name-part> <tp:taxon-name-part taxon-name-part-type="species" reg="pseudohauffenia">pseudohauffenia</tp:taxon-name-part></tp:taxon-name></italic> sp. nov., Racha, Zemo Krikhi, Krikhula Spring, holotype <bold>5</bold><italic><tp:taxon-name><tp:taxon-name-part taxon-name-part-type="genus" reg="Hausdorfenia">H.</tp:taxon-name-part> <tp:taxon-name-part taxon-name-part-type="species" reg="shareula">shareula</tp:taxon-name-part></tp:taxon-name></italic> sp. nov., Racha, Nikortsmintha, Tsivtskala 2 Spring near power station in the Shareula valley, holotype <bold>6</bold><italic><tp:taxon-name><tp:taxon-name-part taxon-name-part-type="genus" reg="Pontohoratia">P.</tp:taxon-name-part> <tp:taxon-name-part taxon-name-part-type="species" reg="mapeli">mapeli</tp:taxon-name-part></tp:taxon-name></italic> sp. nov., Samegrelo, Mukhuri, Kanti, Mapeli Spring, holotype <bold>7</bold><italic><tp:taxon-name><tp:taxon-name-part taxon-name-part-type="genus" reg="Hausdorfenia">H.</tp:taxon-name-part> <tp:taxon-name-part taxon-name-part-type="species" reg="pseudohauffenia">pseudohauffenia</tp:taxon-name-part></tp:taxon-name></italic> sp. nov., Racha, Zemo Krikhi, Krikhula Spring; aberrant specimen <bold>8, 9</bold><italic><tp:taxon-name><tp:taxon-name-part taxon-name-part-type="genus" reg="Pontohoratia">P.</tp:taxon-name-part> <tp:taxon-name-part taxon-name-part-type="species" reg="vinarskii">vinarskii</tp:taxon-name-part></tp:taxon-name></italic> sp. nov., Samegrelo, Chkhorotsku, Letsurtsume, Letsurtsume Cave: <bold>8</bold> morphotype <bold>9</bold> live specimen with marked carbonate incrustations. The numbers correspond to individuals, and the letters represent the different views of the same individual. Photograph J. Grego.</p></caption><graphic xmlns:xlink="http://www.w3.org/1999/xlink" xlink:href="zookeys-955-001-g035.jpg" position="float" orientation="portrait" xlink:type="simple" id="oo_439187.jpg"><uri content-type="original_file" xlink:type="simple">https://binary.pensoft.net/fig/439187</uri></graphic></fig></tp:treatment-sec></tp:taxon-treatment>
