# Supplementary material for: Revealing the stygobiotic and crenobiotic molluscan biodiversity hotspot in Caucasus: Part I. The phylogeny of stygobiotic Sadlerianinae Szarowska, 2006 (Mollusca, Gastropoda, Hydrobiidae) from Georgia with descriptions of five new genera and twenty-one new species
Source: Zookeys. 2020 Aug 5;955:1–77. doi: 10.3897/zookeys.955.51983 (PMC7423785; doi:10.3897/zookeys.955.51983)
Supplement: XML Treatment for Motsametia borutzkii [file zookeys.955.51983-treatment31.xml]

<!DOCTYPE tp:taxon-treatment
  PUBLIC "-//TaxonX//DTD Taxonomic Treatment Publishing DTD v0 20100105//EN" "tax-treatment-NSO.dtd">
<tp:taxon-treatment xmlns:tp="http://www.plazi.org/taxpub"><tp:treatment-meta><kwd-group><label>Taxon classification</label><kwd><named-content xmlns:xlink="http://www.w3.org/1999/xlink" content-type="kingdom">Animalia</named-content></kwd><kwd><named-content xmlns:xlink="http://www.w3.org/1999/xlink" content-type="order">Littorinimorpha</named-content></kwd><kwd><named-content xmlns:xlink="http://www.w3.org/1999/xlink" content-type="family">Hydrobiidae</named-content></kwd></kwd-group><mixed-citation publication-type="journal"><person-group><name><surname>Grego</surname><given-names>Jozef</given-names></name><name><surname>Mumladze</surname><given-names>Levan</given-names></name><name><surname>Falniowski</surname><given-names>Andrzej</given-names></name><name><surname>Osikowski</surname><given-names>Artur</given-names></name><name><surname>Rysiewska</surname><given-names>Aleksandra</given-names></name><name><surname>Palatov</surname><given-names>Dimitry M.</given-names></name><name><surname>Hofman</surname><given-names>Sebastian</given-names></name></person-group><article-title>Revealing the stygobiotic and crenobiotic molluscan biodiversity hotspot in Caucasus: Part I. The phylogeny of stygobiotic <tp:taxon-name><tp:taxon-name-part taxon-name-part-type="subfamily">Sadlerianinae</tp:taxon-name-part></tp:taxon-name> Szarowska, 2006 (<tp:taxon-name><tp:taxon-name-part taxon-name-part-type="phylum">Mollusca</tp:taxon-name-part></tp:taxon-name>, <tp:taxon-name><tp:taxon-name-part taxon-name-part-type="class">Gastropoda</tp:taxon-name-part></tp:taxon-name>, <tp:taxon-name><tp:taxon-name-part taxon-name-part-type="family">Hydrobiidae</tp:taxon-name-part></tp:taxon-name>) from Georgia with descriptions of five new genera and twenty-one new species</article-title><source>Zookeys</source><day>05</day><month>8</month><year>2020</year><volume>955</volume><fpage>1</fpage><lpage>77</lpage><pub-id pub-id-type="doi">10.3897/zookeys.955.51983</pub-id></mixed-citation></tp:treatment-meta><tp:nomenclature><tp:taxon-name><object-id xmlns:xlink="http://www.w3.org/1999/xlink" content-type="arpha" xlink:type="simple">2AA6C99D-3622-515B-AEC9-77C931047E85</object-id>
              <tp:taxon-name-part taxon-name-part-type="genus" reg="Motsametia">Motsametia</tp:taxon-name-part>
              <tp:taxon-name-part taxon-name-part-type="species" reg="borutzkii">borutzkii</tp:taxon-name-part>
            </tp:taxon-name><tp:taxon-authority>(Shadin, 1932)</tp:taxon-authority><xref ref-type="fig" rid="F40">Fig. 18</xref><tp:nomenclature-citation-list><tp:nomenclature-citation><tp:taxon-name>
                  <tp:taxon-name-part taxon-name-part-type="genus" reg="Motsametia">Motsametia</tp:taxon-name-part> <tp:taxon-name-part taxon-name-part-type="species" reg="borutzkii">borutzkii</tp:taxon-name-part></tp:taxon-name><comment>M. V. Vinarski, D. M. Palatov &amp; P. Glöer, 2014 – J. Nat. Hist., 48: 2241 fig. 2B, 2244 fig. 5A, and 2249 fig. 7E</comment></tp:nomenclature-citation><tp:nomenclature-citation><tp:taxon-name>
                  <tp:taxon-name-part taxon-name-part-type="genus" reg="Horatia">Horatia</tp:taxon-name-part> <tp:taxon-name-part taxon-name-part-type="species" reg="borutzkii">borutzkii</tp:taxon-name-part></tp:taxon-name><comment>A. V. Shadin, 1932 – Arch. Molluskenkd. 64: tab. 1, fig. 1.</comment></tp:nomenclature-citation></tp:nomenclature-citation-list></tp:nomenclature><tp:treatment-sec sec-type="conservation status" id="SECID0EFICM"><title>Conservation status.</title><p>The species is known from a single location and <abbrev xmlns:xlink="http://www.w3.org/1999/xlink" xlink:title="Area of occupancy" id="ABBRID0ELICM" xlink:type="simple">AOO</abbrev> is smaller than 10 km<sup>2</sup>. There is also indication of stochastic human driven habitat pollution and introduction of possibly competing invasive species (<italic><tp:taxon-name><tp:taxon-name-part taxon-name-part-type="genus" reg="Ferrissia">Ferrissia</tp:taxon-name-part> <tp:taxon-name-part taxon-name-part-type="species" reg="californica">californica</tp:taxon-name-part></tp:taxon-name></italic>) (<xref ref-type="bibr" rid="B57">Vinarski and Palatov 2018</xref>) leading to severe population decline since 2009 with scarce occurrence of live individuals. Therefore, it is assessed as Critically endangered (EN) B2.</p></tp:treatment-sec><tp:treatment-sec sec-type="remarks" id="SECID0EAJCM"><title>Remarks.</title><p>Since the field work of Dimitry Palatov in 2009–2012 (<xref ref-type="bibr" rid="B58">Vinarski et al. 2014</xref>), we have recorded a continuous population decrease of <italic><tp:taxon-name><tp:taxon-name-part taxon-name-part-type="genus" reg="Motsametia">M.</tp:taxon-name-part> <tp:taxon-name-part taxon-name-part-type="species" reg="borutzkii">borutzkii</tp:taxon-name-part></tp:taxon-name></italic> at the only known locality, with live individuals becoming scarce. It is possible that pollution of groundwater from settlements just above the cave could influence the groundwater quality. The pollution of the cave stream can be traced by increased micro-plastic particles present in the cave sediments. The population of <tp:taxon-name><tp:taxon-name-part taxon-name-part-type="genus" reg="Ferrissia">Ferrissia</tp:taxon-name-part> <tp:taxon-name-part taxon-name-part-type="uncertainty-rank">cf.</tp:taxon-name-part> <tp:taxon-name-part taxon-name-part-type="species" reg="californica">californica</tp:taxon-name-part></tp:taxon-name> (Rowell, 1863) in the cave does not seem to have an invasive character, but could lead to a food competition with <italic><tp:taxon-name><tp:taxon-name-part taxon-name-part-type="genus" reg="Motsametia">M.</tp:taxon-name-part> <tp:taxon-name-part taxon-name-part-type="species" reg="borutzkii">borutzkii</tp:taxon-name-part></tp:taxon-name></italic> (<xref ref-type="bibr" rid="B57">Vinarski and Palatov 2018</xref>). The presence of <italic><tp:taxon-name><tp:taxon-name-part taxon-name-part-type="genus" reg="Ferrissia">Ferrissia</tp:taxon-name-part></tp:taxon-name></italic> seem to be an incidental migrant via sinking surface water.</p><fig id="F40" position="float" orientation="portrait"><object-id xmlns:xlink="http://www.w3.org/1999/xlink" content-type="doi" xlink:type="simple">10.3897/zookeys.955.51983.figure18</object-id><object-id xmlns:xlink="http://www.w3.org/1999/xlink" content-type="arpha" xlink:type="simple">3B113D5A-74A2-5552-B15D-BFE514C72CD8</object-id><label>Figure 18.</label><caption><p><italic><tp:taxon-name><tp:taxon-name-part taxon-name-part-type="genus" reg="Motsametia">Motsametia</tp:taxon-name-part> <tp:taxon-name-part taxon-name-part-type="species" reg="borutzkii">borutzkii</tp:taxon-name-part></tp:taxon-name></italic> (Shadin, 1932) <bold>A–D</bold> Imereti, Kutaisi, Iazoni (Tskal-Tsiteli) Cave. Photograph J. Grego.</p></caption><graphic xmlns:xlink="http://www.w3.org/1999/xlink" xlink:href="zookeys-955-001-g040.jpg" position="float" orientation="portrait" xlink:type="simple" id="oo_439192.jpg"><uri content-type="original_file" xlink:type="simple">https://binary.pensoft.net/fig/439192</uri></graphic></fig><fig id="F41" position="float" orientation="portrait"><object-id xmlns:xlink="http://www.w3.org/1999/xlink" content-type="doi" xlink:type="simple">10.3897/zookeys.955.51983.figure19</object-id><object-id xmlns:xlink="http://www.w3.org/1999/xlink" content-type="arpha" xlink:type="simple">15A8B93D-3A70-55A7-8ACB-7CB6A6634CD9</object-id><label>Figure 19.</label><caption><p>Multiple Level Episaturation: Formation of multiple levels (floors) of perched aquifers on permeable carbonates with subhorizontal beds and with periodical inclusion of impermeable beds. The levels of episaturation can have no or just minimal water communication, which can lead in a development of isolated stygobiont ecosystems in each level. Similar geology can be found in carbonates framing the southwestern Caucasus. Springs are frequently emerging high on hillslopes or near the middle of the cliff through caves and waterfalls.</p></caption><graphic xmlns:xlink="http://www.w3.org/1999/xlink" xlink:href="zookeys-955-001-g041.jpg" position="float" orientation="portrait" xlink:type="simple" id="oo_439193.jpg"><uri content-type="original_file" xlink:type="simple">https://binary.pensoft.net/fig/439193</uri></graphic></fig></tp:treatment-sec><ref-list><ref id="B57"><mixed-citation xmlns:xlink="http://www.w3.org/1999/xlink" xlink:type="simple"><person-group><name name-style="western"><surname>Vinarski</surname><given-names>MV</given-names></name><name name-style="western"><surname>Palatov</surname><given-names>DM</given-names></name></person-group> (<year>2018</year>) <article-title><italic><tp:taxon-name><tp:taxon-name-part taxon-name-part-type="genus">Ferrissia</tp:taxon-name-part> <tp:taxon-name-part taxon-name-part-type="species">californica</tp:taxon-name-part></tp:taxon-name></italic>: the first record of a global invader in a cave habitat.</article-title><source>Journal of Natural History</source><volume>52</volume>(<issue>17–18</issue>): <fpage>1147</fpage>–<lpage>1155</lpage>. <ext-link xlink:type="simple" ext-link-type="doi" xlink:href="10.1080/00222933.2018.1450904">https://doi.org/10.1080/00222933.2018.1450904</ext-link></mixed-citation></ref><ref id="B58"><mixed-citation xmlns:xlink="http://www.w3.org/1999/xlink" xlink:type="simple"><person-group><name name-style="western"><surname>Vinarski</surname><given-names>MV</given-names></name><name name-style="western"><surname>Palatov</surname><given-names>DM</given-names></name><name name-style="western"><surname>Glöer</surname><given-names>P</given-names></name></person-group> (<year>2014</year>) <article-title>Revision of ‘<italic><tp:taxon-name><tp:taxon-name-part taxon-name-part-type="genus">Horatia</tp:taxon-name-part></tp:taxon-name></italic>’ snails (<tp:taxon-name><tp:taxon-name-part taxon-name-part-type="phylum">Mollusca</tp:taxon-name-part></tp:taxon-name>: <tp:taxon-name><tp:taxon-name-part taxon-name-part-type="class">Gastropoda</tp:taxon-name-part></tp:taxon-name>: <tp:taxon-name><tp:taxon-name-part taxon-name-part-type="family">Hydrobiidae</tp:taxon-name-part></tp:taxon-name> sensu lato) from South Caucasus with description of two new genera.</article-title><source>Journal of Natural History</source><volume>48</volume>: <fpage>2237</fpage>–<lpage>2253</lpage>. <ext-link xlink:type="simple" ext-link-type="doi" xlink:href="10.1080/00222933.2014.917210">https://doi.org/10.1080/00222933.2014.917210</ext-link></mixed-citation></ref></ref-list></tp:taxon-treatment>
